# Supplementary material for: 1-Methyl-2-(4-methyl­phen­yl)-4-morpholinopyridazine-3,6(1H,2H)-dione
Source: Acta Crystallogr Sect E Struct Rep Online. 2008 Jan 11;64(Pt 2):o435. doi: 10.1107/S1600536808000111 (PMC2960232; doi:10.1107/S1600536808000111)
Supplement: Supplementary file 1 [file e-64-0o435-sup1.cif]

##############################################################################
###                                                                        ###
###        Electronic paper (Acta Crystallographica Section E)             ###
###                                                                        ###
##############################################################################
#                                                                            #
# This CIF contains the data in a paper accepted for publication in Acta     #
# Crystallographica Section E. It conforms to the requirements of Notes      #
# for Authors for Section E, and has been peer reviewed under the auspices   #
# of the IUCr Commission on Journals.                                        #
#                                                                            #
# Full details of the Crystallographic Information File format               #
# are given in the paper "The Crystallographic Information File (CIF):       #
# a New Standard Archive File for Crystallography" by S. R. Hall, F. H.      #
# Allen and I. D. Brown [Acta Cryst. (1991), A47, 655-685].                  #
#                                                                            #
# The current version of the core CIF dictionary is obtainable from          #
# ftp://ftp.iucr.org/pub/cif_core.dic. The current version number is 2.1.    #
#                                                                            #
# Software is freely available for graphical display of the structure(s) in  #
# this CIF.  For information consult the CIF home page http://www.iucr.org/  #
# cif/home.html                                                              #
#                                                                            #
##############################################################################
                                             
data_I
_audit_creation_method     SHELXL-97
_chemical_name_systematic
;
1-Methyl-2-(4-methylphenyl)-4-morpholinopyridazine-3,6(1H,2H)-dione
;
_chemical_name_common     ?
_chemical_formula_moiety     'C16 H19 N3 O3'
_chemical_formula_sum     'C16 H19 N3 O3'
_chemical_formula_iupac     'C16 H19 N3 O3'
_chemical_formula_weight     301.34
_symmetry_cell_setting     Monoclinic
_symmetry_space_group_name_H-M     'P 21'
_symmetry_space_group_name_HALL     'P 2yb'
loop_
    _symmetry_equiv_pos_as_xyz
    'x, y, z'
    '-x, y+1/2, -z'
_cell_length_a     5.6246(6)
_cell_length_b     8.8923(6)
_cell_length_c     15.0842(10)
_cell_angle_alpha     90.00
_cell_angle_beta     99.530(7)
_cell_angle_gamma     90.00
_cell_volume     744.03(11)
_cell_formula_units_Z     2
_cell_measurement_reflns_used     53
_cell_measurement_theta_min     14.8
_cell_measurement_theta_max     30.5
_cell_measurement_temperature     293(2)
_exptl_crystal_description     Block
_exptl_crystal_colour     Colourless
_exptl_crystal_size_max     0.38
_exptl_crystal_size_mid     0.35
_exptl_crystal_size_min     0.30
_exptl_crystal_density_diffrn     1.345
_exptl_crystal_density_meas     ?
_exptl_crystal_density_method     'not measured'
_exptl_crystal_F_000     320
_exptl_absorpt_coefficient_mu     0.775
_exptl_absorpt_correction_type     psi-scan
_exptl_absorpt_process_details     '(North <i>et al.</i>,  1968)'
_exptl_absorpt_correction_T_min     0.716
_exptl_absorpt_correction_T_max     0.794
_exptl_special_details
;
 ?
;
_diffrn_ambient_temperature     293(2)
_diffrn_radiation_type     CuK\a
_diffrn_radiation_wavelength     1.54178
_diffrn_radiation_source     'fine-focus sealed tube'
_diffrn_radiation_monochromator     graphite
_diffrn_measurement_device_type     'Kuma Diffraction KM-4 diffractometer'
_diffrn_measurement_method     \w--2\q
_diffrn_detector_area_resol_mean     ?
_diffrn_reflns_number     2796
_diffrn_reflns_av_R_equivalents     0.0251
_diffrn_reflns_av_sigmaI/netI     0.0137
_diffrn_reflns_theta_min     2.97
_diffrn_reflns_theta_max     70.08
_diffrn_reflns_theta_full     70.08
_diffrn_measured_fraction_theta_max     0.962
_diffrn_measured_fraction_theta_full     0.962
_diffrn_reflns_limit_h_min     -6
_diffrn_reflns_limit_h_max     6
_diffrn_reflns_limit_k_min     -10
_diffrn_reflns_limit_k_max     10
_diffrn_reflns_limit_l_min     0
_diffrn_reflns_limit_l_max     18
_diffrn_standards_number     2
_diffrn_standards_interval_count     100
_diffrn_standards_interval_time     ?
_diffrn_standards_decay_%     '<2'
_refine_special_details
;
 Refinement of F^2^ against all reflections.  The weighted R-factor wR and
 goodness of fit S are based on F^2^, conventional R-factors R are based
 on F, with F set to zero for negative F^2^. The threshold expression of
 F^2^ > 2sigma(F^2^) is used only for calculating R-factors(gt) etc. and is
 not relevant to the choice of reflections for refinement.  R-factors based
 on F^2^ are statistically about twice as large as those based on F, and R-
 factors based on ALL data will be even larger.
;
_reflns_number_total     2705
_reflns_number_gt     2646
_reflns_threshold_expression     >2\s(I)
_refine_ls_structure_factor_coef     Fsqd
_refine_ls_matrix_type     full
_refine_ls_R_factor_all     0.030
_refine_ls_R_factor_gt     0.029
_refine_ls_wR_factor_gt     0.081
_refine_ls_wR_factor_ref     0.082
_refine_ls_goodness_of_fit_ref     1.065
_refine_ls_restrained_S_all     1.065
_refine_ls_number_reflns     2705
_refine_ls_number_parameters     202
_refine_ls_number_restraints     1
_refine_ls_hydrogen_treatment     constr
_refine_ls_weighting_scheme     calc
_refine_ls_weighting_details
         'calc w=1/[\s^2^(Fo^2^)+(0.0538P)^2^+0.0723P] where P=(Fo^2^+2Fc^2^)/3'
_atom_sites_solution_hydrogens     geom
_atom_sites_solution_primary     direct
_atom_sites_solution_secondary     difmap
_refine_ls_shift/su_max     0.001
_refine_ls_shift/su_mean     0.000
_refine_diff_density_max     0.153
_refine_diff_density_min     -0.126
_refine_ls_extinction_method     SHELXL-97
_refine_ls_extinction_coef     0.0345(18)
_refine_ls_extinction_expression
                                  'Fc^*^=kFc[1+0.001xFc^2^\l^3^/sin(2\q)]^-1/4^'
_refine_ls_abs_structure_details     'Flack (1983); 1249 Fiedel pairs'
_refine_ls_abs_structure_Flack     0.07(16)
loop_
    _atom_type_symbol
    _atom_type_description
    _atom_type_scat_dispersion_real
    _atom_type_scat_dispersion_imag
    _atom_type_scat_source
    'C' 'C' 0.0181 0.0091
                         'International Tables Vol C Tables 4.2.6.8 and 6.1.1.4'
    'H' 'H' 0.0000 0.0000
                         'International Tables Vol C Tables 4.2.6.8 and 6.1.1.4'
    'N' 'N' 0.0311 0.0180
                         'International Tables Vol C Tables 4.2.6.8 and 6.1.1.4'
    'O' 'O' 0.0492 0.0322
                         'International Tables Vol C Tables 4.2.6.8 and 6.1.1.4'
_computing_data_collection     'KM-4 Software (Kuma, 1996)'
_computing_cell_refinement     'KM-4 Software (Kuma, 1996)'
_computing_data_reduction     'KM-4 Software (Kuma, 1996)'
_computing_structure_solution     'SHELXS97 (Sheldrick, 2008)'
_computing_structure_refinement     'SHELXL97 (Sheldrick, 2008)'
_computing_molecular_graphics     'ORTEP-3 for Windows (Farrugia, 1997)'
_computing_publication_material     'WINGX (Farrugia, 1999)'
loop_
    _atom_site_type_symbol
    _atom_site_label
    _atom_site_fract_x
    _atom_site_fract_y
    _atom_site_fract_z
    _atom_site_U_iso_or_equiv
    _atom_site_adp_type
    _atom_site_calc_flag
    _atom_site_refinement_flags
    _atom_site_occupancy
    _atom_site_disorder_assembly
    _atom_site_disorder_group
    N N1 0.4950(2) 0.30562(12) 0.24834(8) 0.0381(3) Uani d . 1 . .
    N N2 0.4743(2) 0.15882(12) 0.28125(7) 0.0339(3) Uani d . 1 . .
    C C3 0.5939(3) 0.03738(15) 0.25416(8) 0.0325(3) Uani d . 1 . .
    C C4 0.7375(2) 0.06485(14) 0.18118(8) 0.0300(3) Uani d . 1 . .
    C C5 0.7609(3) 0.20788(15) 0.15387(9) 0.0359(3) Uani d . 1 . .
    H H5 0.8658 0.2264 0.1135 0.043 Uiso calc R 1 . .
    C C6 0.6334(3) 0.33293(15) 0.18353(9) 0.0369(3) Uani d . 1 . .
    C C7 0.3067(3) 0.41229(19) 0.25978(12) 0.0516(4) Uani d . 1 . .
    H H7A 0.3504 0.4642 0.3159 0.077 Uiso calc R 1 . .
    H H7B 0.1577 0.3595 0.2596 0.077 Uiso calc R 1 . .
    H H7C 0.2876 0.4837 0.2114 0.077 Uiso calc R 1 . .
    C C8 0.3819(2) 0.14755(15) 0.36480(8) 0.0326(3) Uani d . 1 . .
    C C9 0.4878(3) 0.22780(18) 0.43950(9) 0.0426(3) Uani d . 1 . .
    H H9 0.6209 0.2886 0.4367 0.051 Uiso calc R 1 . .
    C C10 0.3942(3) 0.2170(2) 0.51839(10) 0.0450(4) Uani d . 1 . .
    H H10 0.4645 0.2717 0.5684 0.054 Uiso calc R 1 . .
    C C11 0.1978(3) 0.12600(18) 0.52421(9) 0.0408(3) Uani d . 1 . .
    C C12 0.0964(3) 0.04506(18) 0.44820(10) 0.0425(3) Uani d . 1 . .
    H H12 -0.0346 -0.0175 0.4510 0.051 Uiso calc R 1 . .
    C C13 0.1868(3) 0.05591(17) 0.36881(9) 0.0381(3) Uani d . 1 . .
    H H13 0.1165 0.0018 0.3185 0.046 Uiso calc R 1 . .
    C C14 0.0953(4) 0.1141(2) 0.61008(11) 0.0581(5) Uani d . 1 . .
    H H14A 0.1592 0.0263 0.6427 0.087 Uiso calc R 1 . .
    H H14B -0.0771 0.1064 0.5961 0.087 Uiso calc R 1 . .
    H H14C 0.1385 0.2020 0.6461 0.087 Uiso calc R 1 . .
    O O15 0.5897(2) -0.08309(11) 0.29241(7) 0.0475(3) Uani d . 1 . .
    N N16 0.8655(2) -0.05448(13) 0.15642(7) 0.0339(3) Uani d . 1 . .
    C C17 0.7617(3) -0.20541(15) 0.13920(9) 0.0369(3) Uani d . 1 . .
    H H17A 0.6324 -0.2196 0.1737 0.044 Uiso calc R 1 . .
    H H17B 0.8843 -0.2807 0.1582 0.044 Uiso calc R 1 . .
    C C18 0.6651(3) -0.22466(16) 0.04052(10) 0.0407(3) Uani d . 1 . .
    H H18A 0.6047 -0.3264 0.0299 0.049 Uiso calc R 1 . .
    H H18B 0.5311 -0.1561 0.0234 0.049 Uiso calc R 1 . .
    O O19 0.8440(2) -0.19668(12) -0.01424(7) 0.0444(3) Uani d . 1 . .
    C C20 0.9381(3) -0.04743(17) 0.00089(9) 0.0404(3) Uani d . 1 . .
    H H20A 0.8098 0.0252 -0.0157 0.049 Uiso calc R 1 . .
    H H20B 1.0604 -0.0298 -0.0363 0.049 Uiso calc R 1 . .
    C C21 1.0461(3) -0.02754(16) 0.09851(9) 0.0386(3) Uani d . 1 . .
    H H21A 1.1792 -0.0972 0.1142 0.046 Uiso calc R 1 . .
    H H21B 1.1088 0.0738 0.1082 0.046 Uiso calc R 1 . .
    O O22 0.6396(2) 0.46036(12) 0.15195(8) 0.0522(3) Uani d . 1 . .
loop_
    _atom_site_aniso_label
    _atom_site_aniso_U_11
    _atom_site_aniso_U_22
    _atom_site_aniso_U_33
    _atom_site_aniso_U_12
    _atom_site_aniso_U_13
    _atom_site_aniso_U_23
    N1 0.0510(7) 0.0290(6) 0.0389(6) 0.0038(5) 0.0206(5) 0.0022(5)
    N2 0.0453(7) 0.0291(5) 0.0311(5) -0.0018(5) 0.0176(5) 0.0000(4)
    C3 0.0425(7) 0.0313(6) 0.0260(5) -0.0011(5) 0.0122(5) -0.0013(5)
    C4 0.0367(7) 0.0308(6) 0.0236(5) -0.0012(5) 0.0083(5) -0.0018(4)
    C5 0.0458(8) 0.0327(7) 0.0332(6) -0.0023(6) 0.0181(5) 0.0008(5)
    C6 0.0489(8) 0.0287(7) 0.0362(7) -0.0036(6) 0.0157(6) -0.0004(5)
    C7 0.0578(10) 0.0419(8) 0.0617(9) 0.0102(7) 0.0289(8) 0.0014(7)
    C8 0.0383(7) 0.0353(7) 0.0268(6) -0.0004(5) 0.0131(5) -0.0021(5)
    C9 0.0449(9) 0.0472(8) 0.0393(7) -0.0128(6) 0.0174(6) -0.0094(6)
    C10 0.0507(9) 0.0540(8) 0.0324(6) -0.0070(7) 0.0131(6) -0.0121(6)
    C11 0.0462(8) 0.0462(8) 0.0332(7) 0.0025(6) 0.0163(6) 0.0023(6)
    C12 0.0399(8) 0.0488(8) 0.0418(7) -0.0085(6) 0.0153(6) 0.0005(6)
    C13 0.0385(7) 0.0445(8) 0.0319(6) -0.0063(6) 0.0082(5) -0.0042(5)
    C14 0.0687(11) 0.0728(12) 0.0394(8) -0.0065(9) 0.0278(7) 0.0017(8)
    O15 0.0746(7) 0.0334(5) 0.0418(5) 0.0051(5) 0.0307(5) 0.0098(4)
    N16 0.0431(6) 0.0301(6) 0.0311(5) -0.0007(5) 0.0140(4) -0.0022(4)
    C17 0.0511(8) 0.0264(6) 0.0363(7) -0.0004(6) 0.0165(6) -0.0002(5)
    C18 0.0489(8) 0.0350(7) 0.0415(7) -0.0048(6) 0.0173(6) -0.0072(6)
    O19 0.0602(7) 0.0384(6) 0.0397(5) -0.0032(5) 0.0237(5) -0.0100(4)
    C20 0.0514(8) 0.0364(7) 0.0389(7) -0.0003(6) 0.0234(6) -0.0009(6)
    C21 0.0373(7) 0.0382(7) 0.0435(7) 0.0015(6) 0.0163(5) -0.0039(6)
    O22 0.0788(8) 0.0287(5) 0.0565(6) 0.0005(5) 0.0326(6) 0.0058(5)
_geom_special_details
;
 All esds (except the esd in the dihedral angle between two l.s. planes)
 are estimated using the full covariance matrix.  The cell esds are taken
 into account individually in the estimation of esds in distances, angles
 and torsion angles; correlations between esds in cell parameters are only
 used when they are defined by crystal symmetry.  An approximate (isotropic)
 treatment of cell esds is used for estimating esds involving l.s. planes.
;
loop_
    _geom_bond_atom_site_label_1
    _geom_bond_atom_site_label_2
    _geom_bond_site_symmetry_2
    _geom_bond_distance
    _geom_bond_publ_flag
    N1 C6 . 1.3686(17) ?
    N1 N2 . 1.4083(15) ?
    N1 C7 . 1.4530(19) ?
    N2 C3 . 1.3700(18) ?
    N2 C8 . 1.4440(15) ?
    C3 O15 . 1.2188(17) ?
    C3 C4 . 1.4897(16) ?
    C4 C5 . 1.3500(18) ?
    C4 N16 . 1.3685(17) ?
    C5 C6 . 1.4344(19) ?
    C5 H5 . 0.930 ?
    C6 O22 . 1.2319(18) ?
    C7 H7A . 0.960 ?
    C7 H7B . 0.960 ?
    C7 H7C . 0.960 ?
    C8 C13 . 1.376(2) ?
    C8 C9 . 1.3826(19) ?
    C9 C10 . 1.3819(18) ?
    C9 H9 . 0.930 ?
    C10 C11 . 1.384(2) ?
    C10 H10 . 0.930 ?
    C11 C12 . 1.393(2) ?
    C11 C14 . 1.5062(18) ?
    C12 C13 . 1.3796(18) ?
    C12 H12 . 0.930 ?
    C13 H13 . 0.930 ?
    C14 H14A . 0.960 ?
    C14 H14B . 0.960 ?
    C14 H14C . 0.960 ?
    N16 C21 . 1.4648(15) ?
    N16 C17 . 1.4696(17) ?
    C17 C18 . 1.507(2) ?
    C17 H17A . 0.970 ?
    C17 H17B . 0.970 ?
    C18 O19 . 1.4256(16) ?
    C18 H18A . 0.970 ?
    C18 H18B . 0.970 ?
    O19 C20 . 1.4330(18) ?
    C20 C21 . 1.507(2) ?
    C20 H20A . 0.970 ?
    C20 H20B . 0.970 ?
    C21 H21A . 0.970 ?
    C21 H21B . 0.970 ?
loop_
    _geom_angle_atom_site_label_1
    _geom_angle_atom_site_label_2
    _geom_angle_atom_site_label_3
    _geom_angle_site_symmetry_1
    _geom_angle_site_symmetry_3
    _geom_angle
    _geom_angle_publ_flag
    C6 N1 N2 . . 120.42(11) ?
    C6 N1 C7 . . 118.75(12) ?
    N2 N1 C7 . . 117.31(11) ?
    C3 N2 N1 . . 123.52(11) ?
    C3 N2 C8 . . 118.10(11) ?
    N1 N2 C8 . . 115.76(10) ?
    O15 C3 N2 . . 120.18(11) ?
    O15 C3 C4 . . 123.32(12) ?
    N2 C3 C4 . . 116.39(11) ?
    C5 C4 N16 . . 124.41(12) ?
    C5 C4 C3 . . 118.17(11) ?
    N16 C4 C3 . . 116.66(11) ?
    C4 C5 C6 . . 123.79(12) ?
    C4 C5 H5 . . 118.1 ?
    C6 C5 H5 . . 118.1 ?
    O22 C6 N1 . . 119.68(12) ?
    O22 C6 C5 . . 123.02(12) ?
    N1 C6 C5 . . 117.28(11) ?
    N1 C7 H7A . . 109.5 ?
    N1 C7 H7B . . 109.5 ?
    H7A C7 H7B . . 109.5 ?
    N1 C7 H7C . . 109.5 ?
    H7A C7 H7C . . 109.5 ?
    H7B C7 H7C . . 109.5 ?
    C13 C8 C9 . . 120.59(12) ?
    C13 C8 N2 . . 118.96(11) ?
    C9 C8 N2 . . 120.45(12) ?
    C10 C9 C8 . . 119.45(14) ?
    C10 C9 H9 . . 120.3 ?
    C8 C9 H9 . . 120.3 ?
    C9 C10 C11 . . 121.15(14) ?
    C9 C10 H10 . . 119.4 ?
    C11 C10 H10 . . 119.4 ?
    C10 C11 C12 . . 118.17(12) ?
    C10 C11 C14 . . 121.26(14) ?
    C12 C11 C14 . . 120.57(15) ?
    C13 C12 C11 . . 121.25(13) ?
    C13 C12 H12 . . 119.4 ?
    C11 C12 H12 . . 119.4 ?
    C8 C13 C12 . . 119.38(12) ?
    C8 C13 H13 . . 120.3 ?
    C12 C13 H13 . . 120.3 ?
    C11 C14 H14A . . 109.5 ?
    C11 C14 H14B . . 109.5 ?
    H14A C14 H14B . . 109.5 ?
    C11 C14 H14C . . 109.5 ?
    H14A C14 H14C . . 109.5 ?
    H14B C14 H14C . . 109.5 ?
    C4 N16 C21 . . 118.94(11) ?
    C4 N16 C17 . . 123.00(11) ?
    C21 N16 C17 . . 109.79(10) ?
    N16 C17 C18 . . 110.23(11) ?
    N16 C17 H17A . . 109.6 ?
    C18 C17 H17A . . 109.6 ?
    N16 C17 H17B . . 109.6 ?
    C18 C17 H17B . . 109.6 ?
    H17A C17 H17B . . 108.1 ?
    O19 C18 C17 . . 112.26(12) ?
    O19 C18 H18A . . 109.2 ?
    C17 C18 H18A . . 109.2 ?
    O19 C18 H18B . . 109.2 ?
    C17 C18 H18B . . 109.2 ?
    H18A C18 H18B . . 107.9 ?
    C18 O19 C20 . . 110.30(10) ?
    O19 C20 C21 . . 110.04(12) ?
    O19 C20 H20A . . 109.7 ?
    C21 C20 H20A . . 109.7 ?
    O19 C20 H20B . . 109.7 ?
    C21 C20 H20B . . 109.7 ?
    H20A C20 H20B . . 108.2 ?
    N16 C21 C20 . . 110.87(11) ?
    N16 C21 H21A . . 109.5 ?
    C20 C21 H21A . . 109.5 ?
    N16 C21 H21B . . 109.5 ?
    C20 C21 H21B . . 109.5 ?
    H21A C21 H21B . . 108.1 ?
loop_
    _geom_torsion_atom_site_label_1
    _geom_torsion_atom_site_label_2
    _geom_torsion_atom_site_label_3
    _geom_torsion_atom_site_label_4
    _geom_torsion_site_symmetry_1
    _geom_torsion_site_symmetry_2
    _geom_torsion_site_symmetry_3
    _geom_torsion_site_symmetry_4
    _geom_torsion
    _geom_torsion_publ_flag
    C6 N1 N2 C3 . . . . 2.4(2) ?
    C7 N1 N2 C3 . . . . 160.94(14) ?
    C6 N1 N2 C8 . . . . 163.62(12) ?
    C7 N1 N2 C8 . . . . -37.79(18) ?
    N1 N2 C3 O15 . . . . 171.72(13) ?
    C8 N2 C3 O15 . . . . 10.9(2) ?
    N1 N2 C3 C4 . . . . -4.50(19) ?
    C8 N2 C3 C4 . . . . -165.37(11) ?
    O15 C3 C4 C5 . . . . -169.22(15) ?
    N2 C3 C4 C5 . . . . 6.88(19) ?
    O15 C3 C4 N16 . . . . 1.3(2) ?
    N2 C3 C4 N16 . . . . 177.35(12) ?
    N16 C4 C5 C6 . . . . -177.11(13) ?
    C3 C4 C5 C6 . . . . -7.4(2) ?
    N2 N1 C6 O22 . . . . 176.13(14) ?
    C7 N1 C6 O22 . . . . 17.8(2) ?
    N2 N1 C6 C5 . . . . -2.2(2) ?
    C7 N1 C6 C5 . . . . -160.51(14) ?
    C4 C5 C6 O22 . . . . -173.17(15) ?
    C4 C5 C6 N1 . . . . 5.1(2) ?
    C3 N2 C8 C13 . . . . -71.32(17) ?
    N1 N2 C8 C13 . . . . 126.34(14) ?
    C3 N2 C8 C9 . . . . 108.77(16) ?
    N1 N2 C8 C9 . . . . -53.57(18) ?
    C13 C8 C9 C10 . . . . -0.8(2) ?
    N2 C8 C9 C10 . . . . 179.08(14) ?
    C8 C9 C10 C11 . . . . 0.7(3) ?
    C9 C10 C11 C12 . . . . 0.1(3) ?
    C9 C10 C11 C14 . . . . -179.93(16) ?
    C10 C11 C12 C13 . . . . -0.7(2) ?
    C14 C11 C12 C13 . . . . 179.35(15) ?
    C9 C8 C13 C12 . . . . 0.3(2) ?
    N2 C8 C13 C12 . . . . -179.65(13) ?
    C11 C12 C13 C8 . . . . 0.5(2) ?
    C5 C4 N16 C21 . . . . 1.9(2) ?
    C3 C4 N16 C21 . . . . -167.96(11) ?
    C5 C4 N16 C17 . . . . -143.29(14) ?
    C3 C4 N16 C17 . . . . 46.90(17) ?
    C4 N16 C17 C18 . . . . 93.59(14) ?
    C21 N16 C17 C18 . . . . -54.29(15) ?
    N16 C17 C18 O19 . . . . 55.96(15) ?
    C17 C18 O19 C20 . . . . -58.23(16) ?
    C18 O19 C20 C21 . . . . 58.88(15) ?
    C4 N16 C21 C20 . . . . -92.81(14) ?
    C17 N16 C21 C20 . . . . 56.56(15) ?
    O19 C20 C21 N16 . . . . -58.94(14) ?
loop_
    _geom_hbond_atom_site_label_D
    _geom_hbond_atom_site_label_H
    _geom_hbond_atom_site_label_A
    _geom_hbond_site_symmetry_A
    _geom_hbond_distance_DH
    _geom_hbond_distance_HA
    _geom_hbond_distance_DA
    _geom_hbond_angle_DHA
    _geom_hbond_publ_flag
    C17 H17A O15 . 0.97 2.21 2.8636(18) 124 yes
    C10 H10 O15 2_656 0.93 2.53 3.3508(19) 148 yes
    C14 H14C O15 2_656 0.96 2.53 3.419(2) 155 yes
    C5 H5 O19 2_755 0.93 2.49 3.4124(19) 174 yes
    C21 H21B O19 2_755 0.97 2.52 3.3036(18) 137 yes
data_global
_journal_date_recd_electronic     2007-12-17
_journal_date_accepted     2008-01-02
_journal_name_full     'Acta Crystallographica, Section E'
_journal_year     2008
_journal_volume     64
_journal_issue      2
_journal_page_first     o435
_journal_page_last     o435
_journal_paper_category     QO
_journal_coeditor_code     CF2177
_publ_contact_author_name     'Dr.hab. Andrzej Gzella'
_publ_contact_author_address
;
   Department of Organic Chemistry,
   Poznan University of Medical Sciences,
   ul. Grunwaldzka 6,
   60-780 Pozna\'n,
   Poland
;
_publ_contact_author_email     akgzella@ump.edu.pl
_publ_contact_author_fax     '+48 61 8546680'
_publ_contact_author_phone     '+48 61 8546679'
_publ_section_title
;
1-Methyl-2-(4-methylphenyl)-4-morpholinopyridazine-3,6(1H,2H)-dione
;
loop_
    _publ_author_name
    _publ_author_footnote
    _publ_author_address
    'Gzella, Andrzej' .
;
Department of Organic Chemistry,
Poznan University of Medical Sciences
ul. Grunwaldzka 6
60-780 Pozna\'n
Poland
;
    'Melzer, Ewa' .
;
Department of Organic Chemistry,
Poznan University of Medical Sciences
ul. Grunwaldzka 6
60-780 Pozna\'n
Poland
;
    'Kaczmarek, Micha\/l S.' .
;
Optics Division, Faculty of Physics, A. Mickiewicz University,
ul. Umultowska 85
61-614 Pozna\'n
Poland
;
    'Wo\'zniak, Zenon' .
;
Optics Division, Faculty of Physics, A. Mickiewicz University,
ul. Umultowska 85
61-614 Pozna\'n
Poland
;
