# Supplementary material for: 1-Methyl-2-(4-methyl­phen­yl)-4-morpholinopyridazine-3,6(1H,2H)-dione
Source: Acta Crystallogr Sect E Struct Rep Online. 2008 Jan 11;64(Pt 2):o435. doi: 10.1107/S1600536808000111 (PMC2960232; doi:10.1107/S1600536808000111)
Supplement: Supplementary file 2 [file e-64-0o435-Isup2.hkl]

#
# h,k,l, Fc-squared, Fo-squared, sigma(Fo-squared) and status flag
#
data_I
_shelx_title ' melz1007 in P2(1); Gzella et al.'
_shelx_refln_list_code          4
_shelx_F_calc_maximum      107.68
_exptl_crystal_F_000       320.00
_reflns_d_resolution_high  0.8199
 
loop_
 _symmetry_equiv_pos_as_xyz
 'x, y, z'
 '-x, y+1/2, -z'
 
_cell_length_a     5.6246
_cell_length_b     8.8923
_cell_length_c    15.0842
_cell_angle_alpha  90.000
_cell_angle_beta   99.530
_cell_angle_gamma  90.000
 
_shelx_F_squared_multiplier     1.000
 
loop_
 _refln_index_h
 _refln_index_k
 _refln_index_l
 _refln_F_squared_calc
 _refln_F_squared_meas
 _refln_F_squared_sigma
 _refln_observed_status
   0 -10   0       24.76       27.52      0.67 o
   1 -10   0       10.72       11.41      0.21 o
   2 -10   0        7.79        8.08      0.21 o
   1  -9   0       21.90       24.08      0.43 o
   2  -9   0       34.32       34.35      0.62 o
   3  -9   0        9.51        9.65      0.17 o
   0  -8   0      302.77      295.23      4.01 o
   1  -8   0       51.56       51.22      2.50 o
   2  -8   0        5.21        5.09      0.14 o
   3  -8   0       14.88       14.29      0.26 o
   4  -8   0        0.17        0.05      0.23 o
   1  -7   0      355.07      357.69      4.79 o
   2  -7   0      201.60      199.88      2.33 o
   3  -7   0        2.51        2.59      0.12 o
   4  -7   0        3.63        3.15      0.18 o
   5  -7   0        2.59        2.26      0.08 o
   0  -6   0      376.93      373.06      3.80 o
   1  -6   0       29.16       33.48      0.79 o
   2  -6   0       50.31       55.05      0.98 o
   3  -6   0        4.34        4.50      0.14 o
   4  -6   0        9.40        9.02      0.18 o
   5  -6   0        5.07        5.85      0.12 o
   1  -5   0       47.29       53.78      0.98 o
   2  -5   0      321.57      338.23      5.93 o
   3  -5   0       81.04       77.40      1.36 o
   4  -5   0       21.75       21.11      0.38 o
   5  -5   0       17.33       16.56      0.76 o
   6  -5   0        2.83        2.27      0.10 o
   0  -4   0      248.53      228.02      2.18 o
   1  -4   0       65.38       60.51      1.75 o
   2  -4   0      156.91      168.72      2.45 o
   3  -4   0       84.44       86.33      1.34 o
   4  -4   0        4.08        3.39      0.13 o
   5  -4   0        1.66        1.34      0.14 o
   1  -3   0       58.25       69.53      0.78 o
   2  -3   0      679.26      712.27     25.99 o
   3  -3   0      144.48      157.28      9.06 o
   4  -3   0       12.10       13.86      0.24 o
   5  -3   0        1.92        2.15      0.31 o
   0  -2   0       72.94       73.92      0.82 o
   1  -2   0     1823.73     1751.39     33.64 o
   2  -2   0        3.08        4.23      0.12 o
   3  -2   0      233.25      217.83      7.33 o
   4  -2   0       91.14       98.87      3.47 o
   5  -2   0        5.01        7.41      2.45 o
   6  -2   0       23.54       22.76      0.55 o
   1  -1   0     2349.34     2346.89     49.15 o
   2  -1   0       92.97       84.13      2.46 o
   3  -1   0      297.44      286.04     15.55 o
   4  -1   0       48.78       50.88      1.03 o
   5  -1   0       10.31       10.10      1.24 o
   6  -1   0       20.66       16.30      0.41 o
   1   0   0      882.84      913.71     50.21 o
   2   0   0        8.86       10.12      0.18 o
   3   0   0      127.06      127.70      2.79 o
   4   0   0       82.49       76.55      3.78 o
   5   0   0        0.22        0.76      0.10 o
   1   1   0     2348.31     2260.48     82.25 o
   2   1   0       91.64       83.74      0.84 o
   3   1   0      295.92      298.49      6.97 o
   4   1   0       48.31       50.74      1.01 o
   5   1   0       10.24       10.20      0.21 o
   6   1   0       20.79       21.42      0.53 o
   0   2   0       74.90       73.30      0.82 o
   1   2   0     1821.19     1687.21     52.84 o
   2   2   0        3.07        4.17      0.08 o
   3   2   0      231.48      220.21      1.85 o
   4   2   0       91.76      102.69      2.40 o
   5   2   0        5.13        5.41      0.15 o
   6   2   0       23.64       20.68      0.53 o
   1   3   0       59.34       69.47      1.05 o
   2   3   0      679.39      708.49      2.95 o
   3   3   0      145.22      151.63      1.65 o
   4   3   0       12.26       13.55      0.51 o
   5   3   0        1.97        2.53      0.12 o
   0   4   0      250.56      233.66      2.22 o
   1   4   0       64.85       61.33      0.85 o
   2   4   0      157.72      169.41      1.61 o
   3   4   0       84.57       90.57      2.52 o
   4   4   0        3.97        3.13      0.18 o
   5   4   0        1.62        1.31      0.14 o
   1   5   0       47.05       53.40      0.92 o
   2   5   0      321.02      340.13      4.00 o
   3   5   0       81.17       77.37      1.37 o
   4   5   0       21.88       21.11      0.82 o
   5   5   0       17.14       16.70      0.33 o
   6   5   0        2.79        2.29      0.10 o
   0   6   0      376.56      377.83      3.82 o
   1   6   0       29.06       32.35      0.63 o
   2   6   0       50.19       54.02      1.56 o
   3   6   0        4.56        4.57      0.14 o
   4   6   0        9.55        8.97      0.17 o
   5   6   0        4.98        5.84      0.31 o
   1   7   0      355.03      351.44      2.99 o
   2   7   0      202.41      201.34      2.33 o
   3   7   0        2.36        2.59      0.12 o
   4   7   0        3.78        3.30      0.12 o
   5   7   0        2.61        2.45      0.19 o
   0   8   0      302.97      300.24      4.06 o
   1   8   0       51.36       50.45      0.87 o
   2   8   0        5.06        6.94      1.71 o
   3   8   0       14.98       14.54      0.27 o
   4   8   0        0.14        0.11      0.22 o
   1   9   0       21.50       23.27      0.41 o
   2   9   0       34.20       34.12      0.75 o
   3   9   0        9.66        9.07      0.23 o
   0  10   0       24.89       27.79      0.69 o
   1  10   0       10.66       11.15      0.27 o
   2  10   0        7.85        8.05      0.15 o
  -2 -10   1       10.89       11.54      0.29 o
  -1 -10   1        0.23        0.19      0.33 o
   0 -10   1       36.67       37.65      0.98 o
   1 -10   1        2.99        2.82      0.14 o
   2 -10   1        2.69        2.41      0.12 o
  -3  -9   1       12.65       11.49      0.31 o
  -2  -9   1       51.33       46.64      1.22 o
  -1  -9   1        0.78        0.93      0.12 o
   0  -9   1       15.05       15.34      0.43 o
   1  -9   1       80.60       88.78      2.11 o
   2  -9   1       13.76       13.47      0.36 o
   3  -9   1       19.96       20.46      0.48 o
  -4  -8   1        3.64        3.20      0.14 o
  -3  -8   1       12.44       12.83      0.33 o
  -2  -8   1       11.53       12.09      0.29 o
  -1  -8   1       19.49       19.26      0.45 o
   0  -8   1      103.07      105.64      2.43 o
   1  -8   1      120.38      121.12      2.60 o
   2  -8   1       30.32       33.74      0.86 o
   3  -8   1        5.83        5.87      0.19 o
   4  -8   1        0.06        0.21      0.10 o
  -5  -7   1        7.73        7.24      0.17 o
  -4  -7   1        2.66        2.05      0.14 o
  -3  -7   1        0.86        0.43      0.50 o
  -2  -7   1       27.07       27.57      0.69 o
  -1  -7   1      328.74      329.31      4.07 o
   0  -7   1      262.33      252.47      3.52 o
   1  -7   1      154.84      149.66      2.75 o
   2  -7   1      196.50      189.34      3.21 o
   3  -7   1        1.37        1.24      0.14 o
   4  -7   1       21.78       23.83      0.57 o
   5  -7   1        4.52        4.27      0.12 o
  -5  -6   1       15.02       15.72      0.43 o
  -4  -6   1       33.15       30.16      0.77 o
  -3  -6   1        4.67        5.63      0.19 o
  -2  -6   1        6.48        5.33      0.17 o
  -1  -6   1        4.04        4.68      0.17 o
   0  -6   1      386.48      402.96      3.97 o
   1  -6   1       61.41       71.60      1.73 o
   2  -6   1       84.33       94.09      2.14 o
   3  -6   1       35.77       36.36      0.86 o
   4  -6   1       10.21        8.79      0.24 o
   5  -6   1       28.69       28.13      0.74 o
  -6  -5   1       10.72        8.05      0.22 o
  -5  -5   1        9.92        8.12      0.21 o
  -4  -5   1        1.07        1.15      0.14 o
  -3  -5   1        9.72        9.05      0.21 o
  -2  -5   1      199.59      246.74      3.05 o
  -1  -5   1      424.24      421.78      3.65 o
   0  -5   1        7.33        8.14      0.19 o
   1  -5   1        4.35        5.90      0.14 o
   2  -5   1      100.02      114.11      2.12 o
   3  -5   1       14.84       13.83      0.36 o
   4  -5   1       39.23       39.70      0.96 o
   5  -5   1        2.23        2.29      0.17 o
  -5  -4   1        7.73        7.71      0.21 o
  -4  -4   1       11.35       10.41      0.26 o
  -3  -4   1       33.85       32.04      0.77 o
  -2  -4   1       42.76       46.82      1.13 o
  -1  -4   1      405.79      419.69      3.14 o
   0  -4   1      406.29      409.44      2.97 o
   1  -4   1      723.88      722.14      4.21 o
   2  -4   1      438.48      441.52      3.73 o
   3  -4   1       22.83       22.54      0.55 o
   4  -4   1       25.71       25.82      0.67 o
  -5  -3   1        1.84        1.89      0.17 o
  -4  -3   1        1.31        1.34      0.14 o
  -3  -3   1       97.12       98.04      1.85 o
  -2  -3   1      337.90      305.33      2.70 o
  -1  -3   1      389.46      408.91      2.64 o
   0  -3   1      112.31       94.28      1.19 o
   1  -3   1     1817.83     1832.56     17.98 o
   2  -3   1      354.39      383.19      3.10 o
   3  -3   1      134.56      143.58      2.29 o
   4  -3   1       42.16       47.44      1.17 o
   5  -3   1        9.27        8.93      0.24 o
  -5  -2   1       24.61       22.54      0.55 o
  -4  -2   1       56.35       52.35      1.34 o
  -3  -2   1      454.62      489.33      3.88 o
  -2  -2   1     1515.70     1563.81      5.77 o
  -1  -2   1      100.17      115.48      1.19 o
   0  -2   1     4034.40     3525.32     21.04 o
   1  -2   1      599.21      566.01      2.73 o
   2  -2   1      208.79      198.89      2.00 o
   3  -2   1      283.97      309.83      3.17 o
   4  -2   1      154.73      155.91      2.75 o
   5  -2   1        5.27        5.52      0.21 o
   6  -2   1       15.74       14.58      0.36 o
  -5  -1   1       12.14       11.16      0.26 o
  -4  -1   1       15.40       15.51      0.33 o
  -3  -1   1      108.60      105.00      1.71 o
  -2  -1   1     1147.12     1129.60      4.48 o
  -1  -1   1     2006.60     2059.14     14.15 o
   0  -1   1     2846.66     2340.73     13.00 o
   1  -1   1     2511.86     2743.91     17.33 o
   2  -1   1      659.94      676.87      3.52 o
   3  -1   1      195.97      211.25      2.50 o
   4  -1   1       82.05       84.67      1.99 o
   5  -1   1       41.09       39.58      1.01 o
   6  -1   1        5.46        5.06      0.19 o
  -5   0   1        0.77        0.81      0.14 o
  -4   0   1        9.51        8.12      0.21 o
  -3   0   1       41.36       51.26      1.20 o
  -2   0   1        6.14        5.02      0.12 o
  -1   0   1      203.96      201.36      1.22 o
   0   0   1      217.36      206.35      2.28 o
   1   0   1     3947.37     4096.23     21.32 o
   2   0   1     1002.33     1060.25      4.34 o
   3   0   1      171.91      163.12      2.18 o
   4   0   1        1.86       -0.10      0.43 o
   5   0   1        5.60        5.54      0.21 o
  -5   1   1       12.13       12.25      0.33 o
  -4   1   1       15.73       16.75      0.41 o
  -3   1   1      108.10      109.48      1.76 o
  -2   1   1     1150.68     1214.59      4.64 o
  -1   1   1     2012.88     2046.34     14.09 o
   0   1   1     2847.08     2543.59     13.56 o
   1   1   1     2512.90     2457.51     16.41 o
   2   1   1      662.50      656.60      3.47 o
   3   1   1      195.84      210.38      2.50 o
   4   1   1       82.03       88.20      2.02 o
   5   1   1       41.43       40.66      0.98 o
   6   1   1        5.50        4.82      0.19 o
  -6   2   1        4.13        3.56      0.17 o
  -5   2   1       24.49       25.58      0.65 o
  -4   2   1       56.40       56.30      1.37 o
  -3   2   1      455.20      510.73      3.95 o
  -2   2   1     1516.16     1534.03      5.72 o
  -1   2   1      102.77      118.99      1.21 o
   0   2   1     4036.72     3689.99     21.53 o
   1   2   1      594.08      554.20      2.71 o
   2   2   1      206.69      204.87      2.05 o
   3   2   1      283.57      306.78      3.15 o
   4   2   1      154.68      152.75      2.70 o
   5   2   1        5.18        5.47      0.21 o
  -5   3   1        1.77        3.20      0.17 o
  -4   3   1        1.36        1.38      0.14 o
  -3   3   1       96.87      103.74      1.92 o
  -2   3   1      339.52      315.38      2.73 o
  -1   3   1      388.98      391.17      2.59 o
   0   3   1      113.06       95.81      1.21 o
   1   3   1     1813.70     1829.34     17.94 o
   2   3   1      354.00      377.84      3.08 o
   3   3   1      134.26      139.04      2.27 o
   4   3   1       42.49       45.72      1.12 o
   5   3   1        9.09        9.51      0.26 o
  -4   4   1       11.54       10.89      0.31 o
  -3   4   1       33.91       32.42      0.77 o
  -2   4   1       43.08       44.41      1.13 o
  -1   4   1      406.52      423.03      3.14 o
   0   4   1      404.92      399.65      2.92 o
   1   4   1      726.35      715.84      4.19 o
   2   4   1      440.15      451.45      3.75 o
   3   4   1       23.13       22.78      0.55 o
   4   4   1       25.72       25.08      0.60 o
   5   4   1       22.74       24.45      0.62 o
  -5   5   1        9.81        8.05      0.21 o
  -4   5   1        1.05        1.24      0.14 o
  -3   5   1        9.69        8.55      0.21 o
  -2   5   1      198.20      242.94      3.03 o
  -1   5   1      423.95      421.35      3.65 o
   0   5   1        7.69        8.24      0.21 o
   1   5   1        4.47        7.31      0.19 o
   2   5   1      101.15      113.18      2.09 o
   3   5   1       14.56       13.38      0.31 o
   4   5   1       39.63       40.66      1.01 o
   5   5   1        2.19        2.15      0.14 o
  -5   6   1       15.16       16.46      0.41 o
  -4   6   1       32.96       32.05      0.79 o
  -3   6   1        4.44        5.44      0.19 o
  -2   6   1        6.39        4.90      0.17 o
  -1   6   1        3.95        4.68      0.17 o
   0   6   1      386.29      400.23      3.95 o
   1   6   1       61.40       73.59      1.75 o
   2   6   1       83.75       90.80      2.11 o
   3   6   1       35.79       35.07      0.89 o
   4   6   1       10.19        9.10      0.24 o
   5   6   1       28.75       30.59      0.77 o
  -5   7   1        7.77        8.00      0.19 o
  -4   7   1        2.79        1.98      0.14 o
  -3   7   1        0.85        1.41      0.14 o
  -2   7   1       27.52       27.88      0.69 o
  -1   7   1      327.11      322.69      4.02 o
   0   7   1      263.08      251.66      3.50 o
   1   7   1      155.03      152.82      2.77 o
   2   7   1      195.65      184.40      3.19 o
   3   7   1        1.38        1.19      0.14 o
   4   7   1       21.61       23.31      0.57 o
   5   7   1        4.39        4.23      0.12 o
  -4   8   1        3.73        3.68      0.14 o
  -3   8   1       12.31       12.85      0.33 o
  -2   8   1       11.52       12.42      0.33 o
  -1   8   1       19.11       17.95      0.43 o
   0   8   1      103.04      100.88      2.35 o
   1   8   1      121.38      128.61      2.67 o
   2   8   1       30.28       34.65      0.81 o
   3   8   1        5.90        5.66      0.19 o
   4   8   1        0.07        0.24      0.31 o
  -3   9   1       12.65       12.09      0.31 o
  -2   9   1       51.43       46.78      1.25 o
  -1   9   1        0.79        0.91      0.12 o
   0   9   1       15.33       16.10      0.41 o
   1   9   1       80.28       90.15      2.11 o
   2   9   1       13.87       12.85      0.36 o
   3   9   1       19.71       20.25      0.50 o
  -2  10   1       10.94       11.47      0.26 o
  -1  10   1        0.25        0.43      0.10 o
   0  10   1       36.65       37.50      0.96 o
   1  10   1        3.01        2.65      0.12 o
   2  10   1        2.68        2.20      0.12 o
  -2 -10   2       11.14       12.14      0.31 o
  -1 -10   2       16.80       16.59      0.43 o
   0 -10   2        3.50        3.58      0.14 o
   1 -10   2       20.41       20.34      0.50 o
   2 -10   2        0.47        0.64      0.10 o
  -3  -9   2        6.69        5.56      0.17 o
  -2  -9   2        5.28        5.56      0.17 o
  -1  -9   2       15.08       16.06      0.45 o
   0  -9   2       62.71       64.49      1.58 o
   1  -9   2        7.84        7.64      0.21 o
   2  -9   2       46.42       50.84      1.22 o
   3  -9   2       13.09       13.36      0.31 o
  -4  -8   2       22.62       23.67      0.57 o
  -3  -8   2        8.50        8.02      0.21 o
  -2  -8   2      120.62      117.69      2.55 o
  -1  -8   2       60.68       58.73      1.49 o
   0  -8   2      103.80      103.09      2.38 o
   1  -8   2      265.42      276.86      3.91 o
   2  -8   2       45.34       46.51      1.13 o
   3  -8   2        5.68        4.44      0.17 o
   4  -8   2        5.80        5.37      0.14 o
  -5  -7   2        5.01        5.47      0.14 o
  -4  -7   2        5.56        5.40      0.19 o
  -3  -7   2        0.18        0.07      0.48 o
  -2  -7   2        1.62        0.17      0.53 o
  -1  -7   2      236.76      255.87      3.59 o
   0  -7   2       70.67       71.75      1.75 o
   1  -7   2        7.52        5.99      0.19 o
   2  -7   2      208.22      212.20      3.41 o
   3  -7   2       76.13       79.87      2.01 o
   4  -7   2        1.71        1.29      0.14 o
  -5  -6   2       69.76       65.71      1.63 o
  -4  -6   2        0.28        1.05      0.14 o
  -3  -6   2        5.13        5.97      0.19 o
  -2  -6   2        6.09        5.54      0.19 o
  -1  -6   2      128.23      138.53      2.41 o
   0  -6   2       31.11       30.72      0.72 o
   1  -6   2      165.30      169.60      2.68 o
   2  -6   2      485.67      497.45      4.95 o
   3  -6   2       51.77       56.85      1.41 o
   4  -6   2        5.59        5.01      0.19 o
   5  -6   2        0.22        0.19      0.33 o
  -6  -5   2        9.09        8.48      0.19 o
  -5  -5   2        4.89        4.70      0.19 o
  -4  -5   2       12.90       14.17      0.36 o
  -3  -5   2        7.31        8.00      0.24 o
  -2  -5   2       16.80       15.34      0.38 o
  -1  -5   2      524.79      554.16      4.24 o
   0  -5   2       22.86       21.55      0.53 o
   1  -5   2      326.67      329.41      3.30 o
   2  -5   2       55.40       58.87      1.46 o
   3  -5   2      126.90      127.79      2.55 o
   4  -5   2       16.53       17.35      0.43 o
   5  -5   2       45.74       46.33      1.20 o
  -5  -4   2       41.57       36.40      0.86 o
  -4  -4   2       51.35       50.63      1.27 o
  -3  -4   2       33.41       33.71      0.86 o
  -2  -4   2       93.08       90.10      1.66 o
  -1  -4   2      371.11      390.65      3.06 o
   0  -4   2      347.72      338.96      2.76 o
   1  -4   2       66.04       72.00      1.37 o
   2  -4   2      224.27      241.04      2.79 o
   3  -4   2       42.85       51.37      1.27 o
   4  -4   2       22.85       22.45      0.57 o
  -5  -3   2       39.18       34.39      0.81 o
  -4  -3   2        1.12        0.93      0.12 o
  -3  -3   2      136.75      131.40      2.15 o
  -2  -3   2      381.05      405.16      3.13 o
  -1  -3   2      242.85      238.73      2.06 o
   0  -3   2       66.00       59.61      0.99 o
   1  -3   2      690.58      685.79      3.65 o
   2  -3   2      249.70      239.38      2.51 o
   3  -3   2       73.17       79.28      1.78 o
   4  -3   2       25.06       25.56      0.62 o
   5  -3   2        8.31        8.62      0.24 o
  -5  -2   2       12.38       12.66      0.33 o
  -4  -2   2      116.67      117.90      2.33 o
  -3  -2   2       56.85       51.41      1.27 o
  -2  -2   2       66.64       65.87      1.15 o
  -1  -2   2      791.10      762.46      3.24 o
   0  -2   2      946.53      891.39      9.64 o
   1  -2   2      697.93      677.28      3.16 o
   2  -2   2      382.77      379.36      2.89 o
   3  -2   2        1.98        2.58      0.14 o
   4  -2   2       74.34       73.49      1.87 o
   5  -2   2       78.96       77.03      2.02 o
  -6  -1   2       27.43       23.44      0.60 o
  -5  -1   2       61.89       57.10      1.39 o
  -4  -1   2       79.13       89.23      1.97 o
  -3  -1   2       41.82       39.02      0.98 o
  -2  -1   2       90.62       96.81      1.28 o
  -1  -1   2      379.87      391.91      1.96 o
   0  -1   2       31.84       28.26      0.48 o
   1  -1   2     4414.65     4988.77     26.77 o
   2  -1   2      110.24      102.13      1.40 o
   3  -1   2       26.18       27.70      0.72 o
   4  -1   2       19.54       19.93      0.50 o
   5  -1   2        8.90       10.22      0.26 o
   6  -1   2        5.52        5.18      0.17 o
  -5   0   2       18.98       17.64      0.45 o
  -4   0   2       11.52       11.78      0.29 o
  -3   0   2       12.03       12.76      0.33 o
  -2   0   2      245.82      241.37      1.96 o
  -1   0   2       13.67       14.19      0.34 o
   0   0   2       97.38       91.88      0.71 o
   1   0   2    11594.35    12765.22     48.79 o
   2   0   2      165.24      160.31      1.72 o
   3   0   2       77.89       86.67      1.63 o
   4   0   2       55.80       54.60      1.41 o
   5   0   2        4.20        5.09      0.19 o
   6   0   2        0.62        0.50      0.12 o
  -5   1   2       62.28       63.53      1.61 o
  -4   1   2       79.37       89.51      1.97 o
  -3   1   2       42.23       38.99      0.96 o
  -2   1   2       91.00       92.14      1.25 o
  -1   1   2      378.07      390.15      1.96 o
   0   1   2       33.06       28.38      0.48 o
   1   1   2     4417.90     4524.87     25.49 o
   2   1   2      111.71      101.62      1.40 o
   3   1   2       26.06       29.25      0.74 o
   4   1   2       19.62       20.86      0.50 o
   5   1   2        8.83        9.00      0.24 o
  -5   2   2       12.37       13.11      0.33 o
  -4   2   2      116.36      125.33      2.38 o
  -3   2   2       57.17       53.37      1.29 o
  -2   2   2       66.04       65.24      1.15 o
  -1   2   2      796.50      697.45      3.09 o
   0   2   2      944.38      900.00      9.70 o
   1   2   2      701.32      674.21      3.16 o
   2   2   2      381.38      375.58      2.87 o
   3   2   2        2.10        2.77      0.12 o
   4   2   2       73.82       78.98      1.97 o
   5   2   2       79.00       83.79      1.99 o
  -5   3   2       39.07       37.02      0.93 o
  -4   3   2        1.07        0.76      0.14 o
  -3   3   2      136.63      130.34      2.15 o
  -2   3   2      382.01      409.32      3.13 o
  -1   3   2      242.20      225.10      1.98 o
   0   3   2       66.31       60.02      0.99 o
   1   3   2      686.55      680.76      3.65 o
   2   3   2      251.14      234.31      2.49 o
   3   3   2       73.04       75.05      1.70 o
   4   3   2       25.02       24.12      0.62 o
  -4   4   2       51.43       54.39      1.44 o
  -3   4   2       33.53       36.34      0.91 o
  -2   4   2       92.14       89.46      1.63 o
  -1   4   2      372.37      393.45      3.08 o
   0   4   2      344.28      331.07      2.71 o
   1   4   2       66.27       72.31      1.39 o
   2   4   2      224.99      239.52      2.79 o
   3   4   2       42.91       48.79      1.29 o
   4   4   2       22.67       22.18      0.55 o
   5   4   2       11.76       12.66      0.36 o
  -5   5   2        4.94        5.16      0.19 o
  -4   5   2       13.13       14.52      0.36 o
  -3   5   2        7.18        7.83      0.21 o
  -2   5   2       16.98       15.65      0.36 o
  -1   5   2      523.98      563.93      4.27 o
   0   5   2       22.72       21.28      0.53 o
   1   5   2      326.60      320.70      3.25 o
   2   5   2       55.08       59.64      1.49 o
   3   5   2      125.91      125.03      2.53 o
   4   5   2       16.77       16.82      0.41 o
   5   5   2       45.75       45.93      1.13 o
  -5   6   2       69.67       67.91      1.68 o
  -4   6   2        0.23        0.84      0.14 o
  -3   6   2        5.36        6.14      0.19 o
  -2   6   2        6.00        5.37      0.17 o
  -1   6   2      128.30      137.84      2.38 o
   0   6   2       30.73       28.11      0.69 o
   1   6   2      165.98      164.37      2.66 o
   2   6   2      485.64      492.63      4.92 o
   3   6   2       51.61       57.14      1.41 o
   4   6   2        5.54        4.94      0.19 o
   5   6   2        0.25        0.43      0.10 o
  -5   7   2        4.96        5.11      0.14 o
  -4   7   2        5.62        5.71      0.19 o
  -3   7   2        0.22        0.36      0.14 o
  -2   7   2        1.65        1.62      0.14 o
  -1   7   2      238.17      249.66      3.56 o
   0   7   2       70.95       70.09      1.75 o
   1   7   2        7.67        7.00      0.21 o
   2   7   2      208.23      210.75      3.41 o
   3   7   2       76.39       77.69      1.87 o
   4   7   2        1.76        1.60      0.14 o
  -4   8   2       22.55       22.16      0.57 o
  -3   8   2        8.75        8.12      0.21 o
  -2   8   2      120.41      117.95      2.55 o
  -1   8   2       59.99       59.64      1.44 o
   0   8   2      103.91       96.54      2.35 o
   1   8   2      265.02      263.65      3.83 o
   2   8   2       45.12       47.95      1.20 o
   3   8   2        5.75        4.68      0.17 o
   4   8   2        5.86        5.59      0.14 o
  -3   9   2        6.61        5.33      0.14 o
  -2   9   2        5.46        6.21      0.19 o
  -1   9   2       15.21       16.30      0.41 o
   0   9   2       62.56       61.52      1.51 o
   1   9   2        7.68        7.69      0.21 o
   2   9   2       46.14       49.83      1.27 o
   3   9   2       12.94       13.36      0.33 o
  -2  10   2       11.11       12.95      0.33 o
  -1  10   2       17.10       17.45      0.45 o
   0  10   2        3.42        3.56      0.14 o
   1  10   2       20.32       19.82      0.48 o
   2  10   2        0.46        0.62      0.10 o
  -2 -10   3       14.66       14.79      0.36 o
  -1 -10   3        6.29        7.21      0.19 o
   0 -10   3        2.17        2.34      0.12 o
   1 -10   3       14.72       16.15      0.38 o
   2 -10   3       10.32        9.32      0.22 o
  -3  -9   3        5.15        5.16      0.14 o
  -2  -9   3        6.76        6.04      0.19 o
  -1  -9   3       13.29       12.54      0.31 o
   0  -9   3        5.70        6.04      0.19 o
   1  -9   3       52.79       52.82      1.37 o
   2  -9   3       16.91       17.45      0.48 o
   3  -9   3        1.24        1.22      0.10 o
  -4  -8   3       46.33       45.94      1.17 o
  -3  -8   3       39.28       38.43      0.98 o
  -2  -8   3       28.38       28.00      0.72 o
  -1  -8   3       89.60       92.32      2.28 o
   0  -8   3      211.47      207.81      3.41 o
   1  -8   3       86.52       91.66      2.23 o
   2  -8   3        0.37        0.41      0.14 o
   3  -8   3       10.07        9.12      0.24 o
   4  -8   3        0.25        0.24      0.31 o
  -5  -7   3       41.55       38.33      0.98 o
  -4  -7   3       45.24       42.02      1.05 o
  -3  -7   3       31.87       27.96      0.69 o
  -2  -7   3       75.52       76.51      1.99 o
  -1  -7   3       25.36       22.35      0.55 o
   0  -7   3       67.67       72.66      1.77 o
   1  -7   3      204.53      198.08      3.24 o
   2  -7   3      160.05      171.69      3.11 o
   3  -7   3      188.46      180.69      3.14 o
   4  -7   3       15.45       15.22      0.38 o
  -5  -6   3       26.22       22.72      0.53 o
  -4  -6   3       57.54       57.52      1.44 o
  -3  -6   3       42.40       41.84      1.05 o
  -2  -6   3       24.03       20.78      0.53 o
  -1  -6   3       69.41       77.08      1.82 o
   0  -6   3       27.77       30.85      0.77 o
   1  -6   3       62.73       66.52      1.70 o
   2  -6   3        9.85       10.08      0.24 o
   3  -6   3       25.67       22.64      0.60 o
   4  -6   3       10.13        9.43      0.24 o
   5  -6   3        5.11        5.66      0.17 o
  -6  -5   3        0.79        0.05      0.29 o
  -5  -5   3       88.92       88.69      2.09 o
  -4  -5   3       48.65       50.38      1.20 o
  -3  -5   3       16.54       15.82      0.36 o
  -2  -5   3      105.19      102.17      2.00 o
  -1  -5   3       69.34       62.05      1.44 o
   0  -5   3      207.14      217.08      2.62 o
   1  -5   3       30.81       41.58      0.98 o
   2  -5   3       44.34       39.22      0.96 o
   3  -5   3      318.15      328.16      4.19 o
   4  -5   3       18.92       18.23      0.48 o
   5  -5   3        5.78        6.09      0.19 o
  -6  -4   3        8.68        7.60      0.21 o
  -5  -4   3       16.29       14.43      0.38 o
  -4  -4   3       50.06       50.79      1.17 o
  -3  -4   3       71.35       76.25      1.80 o
  -2  -4   3       36.84       39.19      1.01 o
  -1  -4   3      542.54      565.92      3.82 o
   0  -4   3      228.90      248.87      2.44 o
   1  -4   3      108.11      104.99      1.69 o
   2  -4   3      235.97      222.26      2.77 o
   3  -4   3       94.73       88.42      2.07 o
   4  -4   3        8.52        9.43      0.26 o
  -4  -3   3       40.18       37.07      0.96 o
  -3  -3   3       22.95       21.76      0.53 o
  -2  -3   3      502.28      557.97      3.76 o
  -1  -3   3      681.53      682.42      3.67 o
   0  -3   3       15.34       13.10      0.31 o
   1  -3   3      607.15      580.53      3.51 o
   2  -3   3      370.65      367.70      3.24 o
   3  -3   3       38.82       35.66      0.89 o
   4  -3   3       21.37       21.80      0.55 o
   5  -3   3       58.76       56.83      1.49 o
  -5  -2   3       86.63       77.04      2.02 o
  -4  -2   3       33.70       34.76      0.84 o
  -3  -2   3       57.70       54.40      1.34 o
  -2  -2   3        1.05        1.22      0.10 o
  -1  -2   3      118.91      101.34      1.21 o
   0  -2   3        5.34        4.32      0.12 o
   1  -2   3      670.00      623.14      3.23 o
   2  -2   3       87.41       86.77      1.47 o
   3  -2   3       77.62       69.01      1.63 o
   4  -2   3       93.25       89.21      2.21 o
   5  -2   3        5.01        4.08      0.21 o
  -5  -1   3       59.36       57.14      1.46 o
  -4  -1   3       82.26       74.67      1.82 o
  -3  -1   3      290.84      258.71      2.74 o
  -2  -1   3      451.75      451.74      2.88 o
  -1  -1   3      905.68      907.57      3.32 o
   0  -1   3      891.76      810.09      8.62 o
   1  -1   3     1346.74     1406.42     13.58 o
   2  -1   3      163.90      167.44      1.89 o
   3  -1   3       95.10       96.74      1.83 o
   4  -1   3        4.81        4.20      0.19 o
   5  -1   3        5.30        5.83      0.21 o
  -5   0   3        0.82       -0.02      0.45 o
  -4   0   3       78.45       70.24      1.73 o
  -3   0   3       57.19       67.03      1.37 o
  -2   0   3      662.97      714.20      3.53 o
  -1   0   3        4.49        3.97      0.10 o
   0   0   3      375.40      350.82      1.72 o
   1   0   3      109.26       87.42      1.04 o
   2   0   3      277.63      281.86      2.40 o
   3   0   3      198.88      191.29      2.50 o
   4   0   3        0.91        0.41      0.50 o
   5   0   3        0.81        0.10      0.55 o
  -6   1   3       38.13       37.33      0.91 o
  -5   1   3       59.48       59.83      1.49 o
  -4   1   3       82.15       85.09      1.94 o
  -3   1   3      290.98      279.77      2.83 o
  -2   1   3      449.17      460.80      2.90 o
  -1   1   3      903.92      854.95      3.24 o
   0   1   3      895.98      834.48      8.73 o
   1   1   3     1342.43     1383.47     13.46 o
   2   1   3      163.14      164.96      1.87 o
   3   1   3       95.49       93.61      1.80 o
   4   1   3        4.63        4.54      0.19 o
   5   1   3        5.34        5.71      0.21 o
  -5   2   3       87.26       83.59      2.09 o
  -4   2   3       33.05       35.33      0.89 o
  -3   2   3       57.75       53.30      1.29 o
  -2   2   3        1.04        1.24      0.10 o
  -1   2   3      119.98       99.34      1.21 o
   0   2   3        5.85        4.87      0.12 o
   1   2   3      671.09      644.72      3.28 o
   2   2   3       88.35       85.28      1.44 o
   3   2   3       78.46       73.41      1.66 o
   4   2   3       92.61       91.22      2.19 o
   5   2   3        4.98        4.20      0.19 o
  -5   3   3       31.68       31.95      0.84 o
  -4   3   3       40.08       38.41      0.98 o
  -3   3   3       23.09       22.98      0.60 o
  -2   3   3      500.07      558.51      3.76 o
  -1   3   3      683.89      665.94      3.62 o
   0   3   3       15.44       13.08      0.33 o
   1   3   3      609.18      571.01      3.48 o
   2   3   3      370.05      366.42      3.24 o
   3   3   3       38.80       36.16      0.86 o
   4   3   3       21.47       21.63      0.55 o
  -4   4   3       49.92       47.65      1.22 o
  -3   4   3       71.84       80.09      1.82 o
  -2   4   3       36.75       35.00      0.96 o
  -1   4   3      542.66      568.60      3.85 o
   0   4   3      230.59      255.07      2.46 o
   1   4   3      107.16      101.25      1.66 o
   2   4   3      234.79      217.60      2.74 o
   3   4   3       94.82       89.47      2.07 o
   4   4   3        8.54        8.67      0.24 o
   5   4   3       11.54       12.47      0.33 o
  -5   5   3       89.52       84.88      2.02 o
  -4   5   3       48.77       46.14      1.17 o
  -3   5   3       16.73       15.75      0.38 o
  -2   5   3      104.81       99.72      1.97 o
  -1   5   3       69.22       65.98      1.51 o
   0   5   3      206.54      216.99      2.62 o
   1   5   3       30.25       44.19      1.12 o
   2   5   3       44.70       38.07      0.93 o
   3   5   3      318.53      317.77      4.09 o
   4   5   3       18.93       19.41      0.48 o
   5   5   3        5.82        6.57      0.19 o
  -5   6   3       26.06       21.31      0.57 o
  -4   6   3       57.68       57.19      1.41 o
  -3   6   3       43.16       42.22      1.10 o
  -2   6   3       23.73       19.82      0.50 o
  -1   6   3       70.12       78.86      1.85 o
   0   6   3       27.87       30.83      0.74 o
   1   6   3       62.01       73.61      1.82 o
   2   6   3       10.15        9.60      0.24 o
   3   6   3       25.95       24.51      0.62 o
   4   6   3       10.02        9.08      0.24 o
   5   6   3        5.12        5.66      0.14 o
  -5   7   3       41.05       36.96      0.96 o
  -4   7   3       44.96       37.54      0.96 o
  -3   7   3       32.07       28.84      0.69 o
  -2   7   3       75.70       76.08      1.85 o
  -1   7   3       25.34       22.47      0.55 o
   0   7   3       67.27       68.32      1.73 o
   1   7   3      205.78      200.83      3.24 o
   2   7   3      160.21      168.53      3.06 o
   3   7   3      188.02      190.52      3.21 o
   4   7   3       15.66       16.20      0.38 o
  -4   8   3       46.22       49.58      1.20 o
  -3   8   3       39.40       37.26      0.91 o
  -2   8   3       28.20       27.50      0.69 o
  -1   8   3       89.62       93.30      2.30 o
   0   8   3      210.38      211.40      3.41 o
   1   8   3       86.55       83.59      2.11 o
   2   8   3        0.40       -0.26      0.48 o
   3   8   3       10.11        8.96      0.21 o
   4   8   3        0.26       -0.07      0.10 o
  -3   9   3        5.16        5.18      0.14 o
  -2   9   3        6.77        6.23      0.19 o
  -1   9   3       13.44       12.97      0.33 o
   0   9   3        5.77        6.04      0.19 o
   1   9   3       52.70       54.13      1.34 o
   2   9   3       17.13       17.73      0.43 o
   3   9   3        1.24        1.29      0.10 o
  -2  10   3       14.89       13.34      0.33 o
  -1  10   3        6.31        6.83      0.19 o
   0  10   3        1.93        2.29      0.12 o
   1  10   3       15.08       16.08      0.41 o
   2  10   3       10.31        9.37      0.26 o
  -2 -10   4        5.41        5.78      0.14 o
  -1 -10   4       11.14       12.38      0.31 o
   0 -10   4       31.06       33.45      0.81 o
   1 -10   4        3.96        3.80      0.12 o
  -3  -9   4        0.93        0.79      0.10 o
  -2  -9   4       12.41       10.30      0.29 o
  -1  -9   4        4.28        4.08      0.17 o
   0  -9   4        0.19        0.26      0.12 o
   1  -9   4       87.83       88.55      2.04 o
   2  -9   4       22.30       22.57      0.55 o
   3  -9   4        3.81        3.58      0.12 o
  -4  -8   4        7.86        7.05      0.19 o
  -3  -8   4       21.22       21.39      0.55 o
  -2  -8   4       74.61       72.98      1.80 o
  -1  -8   4      107.23       97.59      2.36 o
   0  -8   4       94.64       99.55      2.35 o
   1  -8   4       58.39       58.53      1.46 o
   2  -8   4       60.48       61.68      1.61 o
   3  -8   4       13.88       13.38      0.31 o
   4  -8   4        2.02        1.93      0.10 o
  -5  -7   4        3.72        4.37      0.12 o
  -4  -7   4       33.09       27.92      0.69 o
  -3  -7   4      112.99      107.22      2.43 o
  -2  -7   4       11.50       11.30      0.29 o
  -1  -7   4        4.98        4.11      0.17 o
   0  -7   4       83.08       85.59      2.06 o
   1  -7   4       23.07       22.80      0.55 o
   2  -7   4       24.92       27.64      0.62 o
   3  -7   4        9.77        9.46      0.24 o
   4  -7   4       26.84       24.54      0.62 o
  -5  -6   4       13.31       12.81      0.33 o
  -4  -6   4       39.85       44.10      1.10 o
  -3  -6   4       17.81       15.39      0.38 o
  -2  -6   4       39.30       42.62      1.05 o
  -1  -6   4      115.95      110.70      2.24 o
   0  -6   4        4.39        6.59      0.19 o
   1  -6   4        3.47        5.83      0.19 o
   2  -6   4      117.89      114.64      2.48 o
   3  -6   4      354.96      369.75      4.56 o
   4  -6   4       34.07       36.20      0.91 o
   5  -6   4        1.15        1.07      0.10 o
  -6  -5   4        4.58        5.21      0.14 o
  -5  -5   4       22.71       23.57      0.60 o
  -4  -5   4      233.76      226.62      3.54 o
  -3  -5   4      161.53      170.86      2.92 o
  -2  -5   4       72.83       72.76      1.73 o
  -1  -5   4       41.72       50.88      1.25 o
   0  -5   4      293.71      307.68      3.24 o
   1  -5   4       49.66       52.48      1.27 o
   2  -5   4      108.10       97.47      2.12 o
   3  -5   4       36.47       35.58      0.89 o
   4  -5   4       18.89       17.28      0.48 o
   5  -5   4        9.90       10.08      0.24 o
  -6  -4   4        6.83        5.92      0.17 o
  -5  -4   4        2.28        2.27      0.14 o
  -4  -4   4      134.17      135.91      2.70 o
  -3  -4   4       96.66       90.46      1.97 o
  -2  -4   4       41.00       38.41      0.96 o
  -1  -4   4        8.21       10.84      0.26 o
   0  -4   4       89.61       99.00      1.61 o
   1  -4   4        4.18        3.99      0.12 o
   2  -4   4       77.10       79.06      1.75 o
   3  -4   4       13.05       12.83      0.33 o
   4  -4   4       41.47       44.94      1.15 o
  -5  -3   4      134.16      111.69      2.53 o
  -4  -3   4       32.70       35.02      0.89 o
  -3  -3   4        6.20        4.68      0.14 o
  -2  -3   4      173.89      186.81      2.23 o
  -1  -3   4      228.51      236.52      2.22 o
   0  -3   4      144.11      142.35      1.67 o
   1  -3   4       12.07       13.45      0.33 o
   2  -3   4       37.18       40.07      1.03 o
   3  -3   4       73.70       75.95      1.85 o
   4  -3   4       67.12       68.36      1.73 o
  -5  -2   4       61.11       58.85      1.49 o
  -4  -2   4       95.87       92.65      2.09 o
  -3  -2   4       51.12       60.03      1.41 o
  -2  -2   4       86.46       87.97      1.40 o
  -1  -2   4       30.17       27.78      0.69 o
   0  -2   4      694.29      645.66      3.20 o
   1  -2   4       59.92       50.92      0.98 o
   2  -2   4       63.81       63.21      1.32 o
   3  -2   4       98.21       95.30      1.95 o
   4  -2   4       29.05       26.38      0.65 o
   5  -2   4        5.86        6.28      0.21 o
  -5  -1   4       38.45       37.85      0.96 o
  -4  -1   4        2.52        2.01      0.14 o
  -3  -1   4      685.72      713.09      4.68 o
  -2  -1   4       32.59       34.08      0.84 o
  -1  -1   4       43.40       35.63      0.72 o
   0  -1   4      267.46      243.73      1.73 o
   1  -1   4     2852.43     3031.95     23.03 o
   2  -1   4      298.84      337.47      2.84 o
   3  -1   4       63.24       66.69      1.61 o
   4  -1   4       28.94       31.14      0.79 o
   5  -1   4       22.20       25.84      0.65 o
  -5   0   4        9.91       11.03      0.29 o
  -4   0   4        0.56        0.00      0.41 o
  -3   0   4      163.01      182.12      2.30 o
  -2   0   4      718.41      757.20      3.84 o
  -1   0   4        6.38        6.47      0.17 o
   0   0   4      243.80      218.29      1.56 o
   1   0   4     4092.74     4554.49     28.65 o
   2   0   4      218.81      205.49      2.19 o
   3   0   4        0.14        0.33      0.12 o
   4   0   4        9.13        7.76      0.21 o
   5   0   4        7.14        8.24      0.24 o
  -5   1   4       38.44       39.96      0.98 o
  -4   1   4        2.41        2.12      0.14 o
  -3   1   4      686.85      737.99      4.75 o
  -2   1   4       32.13       33.53      0.84 o
  -1   1   4       44.13       36.97      0.72 o
   0   1   4      265.59      248.57      1.76 o
   1   1   4     2852.45     3050.70     23.09 o
   2   1   4      298.14      325.30      2.79 o
   3   1   4       63.02       68.72      1.61 o
   4   1   4       28.80       31.18      0.77 o
   5   1   4       22.48       25.00      0.62 o
  -5   2   4       61.03       58.06      1.53 o
  -4   2   4       95.91       92.53      2.09 o
  -3   2   4       50.12       57.48      1.39 o
  -2   2   4       85.92       88.54      1.40 o
  -1   2   4       30.09       28.62      0.69 o
   0   2   4      698.62      655.14      3.23 o
   1   2   4       60.06       52.99      1.01 o
   2   2   4       64.63       58.29      1.27 o
   3   2   4       98.42       98.54      1.97 o
   4   2   4       29.12       26.14      0.65 o
  -4   3   4       32.59       37.65      0.93 o
  -3   3   4        5.92        5.21      0.17 o
  -2   3   4      174.16      178.85      2.18 o
  -1   3   4      226.86      229.10      2.20 o
   0   3   4      142.27      139.18      1.67 o
   1   3   4       12.31       13.26      0.33 o
   2   3   4       37.18       37.92      0.96 o
   3   3   4       73.46       72.69      1.80 o
   4   3   4       66.36       72.17      1.70 o
  -5   4   4        2.27        2.32      0.17 o
  -4   4   4      133.08      129.86      2.65 o
  -3   4   4       96.96       94.40      2.02 o
  -2   4   4       41.43       39.99      0.98 o
  -1   4   4        8.08       10.18      0.26 o
   0   4   4       89.51       96.47      1.59 o
   1   4   4        4.08        3.72      0.12 o
   2   4   4       77.44       80.14      1.75 o
   3   4   4       13.17       12.28      0.31 o
   4   4   4       41.31       43.77      1.08 o
   5   4   4        1.74        1.62      0.14 o
  -6   5   4        4.64        5.30      0.14 o
  -5   5   4       22.48       23.26      0.55 o
  -4   5   4      233.46      233.16      3.58 o
  -3   5   4      162.27      173.43      2.94 o
  -2   5   4       73.06       74.49      1.75 o
  -1   5   4       42.51       52.68      1.32 o
   0   5   4      294.26      299.50      3.20 o
   1   5   4       49.07       48.65      1.22 o
   2   5   4      108.28      102.18      2.16 o
   3   5   4       36.65       34.07      0.89 o
   4   5   4       19.12       17.83      0.43 o
   5   5   4       10.01        9.79      0.24 o
  -5   6   4       13.35       13.07      0.33 o
  -4   6   4       40.11       40.18      1.05 o
  -3   6   4       18.15       15.39      0.38 o
  -2   6   4       39.46       42.41      1.03 o
  -1   6   4      115.81      111.86      2.24 o
   0   6   4        4.42        5.37      0.17 o
   1   6   4        3.59        4.89      0.17 o
   2   6   4      118.56      110.22      2.43 o
   3   6   4      355.28      359.63      4.49 o
   4   6   4       33.87       36.87      0.91 o
   5   6   4        1.11        1.15      0.10 o
  -5   7   4        3.80        4.08      0.12 o
  -4   7   4       32.85       29.30      0.69 o
  -3   7   4      113.32      111.45      2.48 o
  -2   7   4       11.62       11.44      0.26 o
  -1   7   4        5.10        5.13      0.19 o
   0   7   4       82.77       81.37      1.99 o
   1   7   4       22.31       22.83      0.60 o
   2   7   4       24.78       24.72      0.65 o
   3   7   4        9.59        8.74      0.24 o
   4   7   4       26.74       24.99      0.62 o
  -4   8   4        7.97        7.48      0.19 o
  -3   8   4       21.02       21.70      0.53 o
  -2   8   4       75.08       70.39      1.75 o
  -1   8   4      107.10      107.66      2.45 o
   0   8   4       94.35       98.71      2.35 o
   1   8   4       58.57       60.06      1.53 o
   2   8   4       60.08       63.50      1.58 o
   3   8   4       14.11       12.57      0.31 o
   4   8   4        2.01        1.79      0.10 o
  -3   9   4        0.91        0.74      0.10 o
  -2   9   4       12.33       10.22      0.26 o
  -1   9   4        4.30        3.70      0.17 o
   0   9   4        0.19       -0.33      0.41 o
   1   9   4       88.28       85.65      1.99 o
   2   9   4       22.08       22.78      0.57 o
   3   9   4        3.87        3.89      0.12 o
  -2  10   4        5.20        5.73      0.14 o
  -1  10   4       10.95       11.80      0.29 o
   0  10   4       31.54       32.40      0.81 o
   1  10   4        3.92        3.75      0.12 o
  -2 -10   5       15.02       16.16      0.41 o
  -1 -10   5        7.85        8.46      0.19 o
   0 -10   5        5.85        6.07      0.14 o
   1 -10   5        3.99        4.20      0.12 o
  -3  -9   5       11.53       10.51      0.26 o
  -2  -9   5       27.16       25.80      0.69 o
  -1  -9   5        8.20        7.36      0.19 o
   0  -9   5       14.61       14.86      0.38 o
   1  -9   5       10.51       11.35      0.29 o
   2  -9   5        8.16        8.55      0.21 o
  -4  -8   5        2.36        2.22      0.12 o
  -3  -8   5       10.96       11.30      0.26 o
  -2  -8   5       24.56       22.23      0.53 o
  -1  -8   5      153.66      144.56      2.82 o
   0  -8   5       38.24       42.54      1.00 o
   1  -8   5       87.80       93.20      2.26 o
   2  -8   5       56.80       55.92      1.41 o
   3  -8   5        9.43        9.41      0.24 o
  -5  -7   5        5.09        4.30      0.12 o
  -4  -7   5        2.82        2.67      0.14 o
  -3  -7   5      102.82       97.81      2.28 o
  -2  -7   5       30.11       30.18      0.74 o
  -1  -7   5        2.67        1.67      0.14 o
   0  -7   5       76.82       67.57      1.70 o
   1  -7   5       29.31       29.65      0.74 o
   2  -7   5       67.48       69.85      1.63 o
   3  -7   5       17.75       20.07      0.53 o
   4  -7   5       20.80       19.87      0.48 o
  -5  -6   5       17.48       18.64      0.48 o
  -4  -6   5      209.00      201.25      3.27 o
  -3  -6   5       55.14       49.01      1.22 o
  -2  -6   5        5.67        4.94      0.19 o
  -1  -6   5       64.16       62.90      1.58 o
   0  -6   5       16.03       13.12      0.36 o
   1  -6   5       18.81       18.57      0.45 o
   2  -6   5       22.05       20.72      0.53 o
   3  -6   5       14.75       17.49      0.43 o
   4  -6   5       14.18       14.43      0.36 o
   5  -6   5       10.26       10.08      0.22 o
  -6  -5   5       15.88       14.34      0.36 o
  -5  -5   5        3.92        4.06      0.17 o
  -4  -5   5       67.30       64.98      1.70 o
  -3  -5   5      280.12      277.34      3.74 o
  -2  -5   5        5.26        5.04      0.17 o
  -1  -5   5       36.11       38.03      0.96 o
   0  -5   5       10.47       11.78      0.29 o
   1  -5   5       54.32       48.54      1.25 o
   2  -5   5       84.75       85.23      2.04 o
   3  -5   5        6.41        6.33      0.21 o
   4  -5   5       27.65       28.62      0.69 o
   5  -5   5        1.36        1.22      0.12 o
  -6  -4   5       15.31       14.77      0.33 o
  -5  -4   5       25.97       25.10      0.62 o
  -4  -4   5        2.13        2.32      0.17 o
  -3  -4   5       74.77       69.23      1.70 o
  -2  -4   5       14.34       15.77      0.38 o
  -1  -4   5      272.02      289.61      2.93 o
   0  -4   5      649.75      645.17      4.37 o
   1  -4   5      105.27      111.86      1.92 o
   2  -4   5       43.75       39.38      0.98 o
   3  -4   5       25.30       25.70      0.69 o
   4  -4   5       34.09       31.91      0.77 o
  -5  -3   5       66.49       61.94      1.53 o
  -4  -3   5      215.58      204.58      3.24 o
  -3  -3   5       39.99       37.13      0.96 o
  -2  -3   5      151.03      157.32      2.13 o
  -1  -3   5      331.91      349.23      2.88 o
   0  -3   5      480.55      453.47      3.24 o
   1  -3   5       44.27       41.93      1.03 o
   2  -3   5       31.47       28.88      0.74 o
   3  -3   5       81.38       82.39      1.99 o
   4  -3   5       66.02       68.60      1.75 o
  -5  -2   5      105.69       97.17      2.35 o
  -4  -2   5      233.67      232.48      3.34 o
  -3  -2   5       59.91       62.00      1.49 o
  -2  -2   5      158.47      156.24      1.96 o
  -1  -2   5      383.36      366.13      2.65 o
   0  -2   5       26.28       25.40      0.65 o
   1  -2   5      355.77      351.00      2.79 o
   2  -2   5       50.67       52.20      1.27 o
   3  -2   5       76.48       74.36      1.80 o
   4  -2   5       30.24       34.15      0.88 o
  -5  -1   5       61.73       55.14      1.46 o
  -4  -1   5       27.67       30.35      0.74 o
  -3  -1   5      527.24      570.41      4.29 o
  -2  -1   5     1472.32     1621.42      6.24 o
  -1  -1   5      124.95      113.35      1.36 o
   0  -1   5       84.99       78.00      1.11 o
   1  -1   5      226.84      212.13      2.03 o
   2  -1   5      824.85      931.13      5.17 o
   3  -1   5      221.74      232.10      3.08 o
   4  -1   5       95.79      100.57      2.35 o
   5  -1   5       78.37       81.33      1.99 o
  -5   0   5        1.22        1.36      0.14 o
  -4   0   5        0.81        0.67      0.12 o
  -3   0   5       47.15       41.47      1.05 o
  -2   0   5       47.00       48.29      1.03 o
  -1   0   5     2255.98     2081.71     18.36 o
   0   0   5      161.38      158.60      1.51 o
   1   0   5       17.00       11.72      0.31 o
   2   0   5      601.48      522.78      3.78 o
   3   0   5       10.92       11.25      0.26 o
   4   0   5       57.93       56.66      1.46 o
   5   0   5       25.78       30.51      0.77 o
  -5   1   5       61.46       61.46      1.49 o
  -4   1   5       27.64       30.37      0.74 o
  -3   1   5      526.56      573.61      4.29 o
  -2   1   5     1476.23     1607.07      6.21 o
  -1   1   5      123.60      113.09      1.36 o
   0   1   5       86.05       81.56      1.13 o
   1   1   5      227.30      207.65      2.00 o
   2   1   5      822.11      864.57      4.96 o
   3   1   5      221.49      227.18      3.03 o
   4   1   5       95.77      100.48      2.33 o
  -5   2   5      106.04      104.86      2.43 o
  -4   2   5      234.72      237.56      3.39 o
  -3   2   5       59.99       61.26      1.46 o
  -2   2   5      158.46      158.01      1.96 o
  -1   2   5      383.88      360.74      2.63 o
   0   2   5       26.18       25.18      0.65 o
   1   2   5      353.94      343.69      2.76 o
   2   2   5       50.18       49.85      1.25 o
   3   2   5       77.05       80.94      1.87 o
   4   2   5       30.20       33.10      0.86 o
  -5   3   5       66.53       63.93      1.61 o
  -4   3   5      215.87      216.79      3.34 o
  -3   3   5       39.68       37.36      0.93 o
  -2   3   5      151.52      162.60      2.17 o
  -1   3   5      330.84      339.66      2.83 o
   0   3   5      482.53      459.40      3.24 o
   1   3   5       44.50       40.40      1.03 o
   2   3   5       31.79       30.72      0.72 o
   3   3   5       81.51       84.57      1.99 o
   4   3   5       66.63       71.38      1.75 o
  -5   4   5       25.86       23.41      0.60 o
  -4   4   5        2.17        2.12      0.17 o
  -3   4   5       73.76       66.73      1.73 o
  -2   4   5       14.05       15.03      0.36 o
  -1   4   5      271.91      283.35      2.90 o
   0   4   5      651.57      658.48      4.42 o
   1   4   5      105.60      108.64      1.88 o
   2   4   5       43.28       37.78      0.96 o
   3   4   5       25.21       26.51      0.69 o
   4   4   5       34.20       35.19      0.86 o
   5   4   5        2.24        2.77      0.14 o
  -6   5   5       15.98       14.06      0.36 o
  -5   5   5        3.89        3.72      0.17 o
  -4   5   5       68.12       68.70      1.70 o
  -3   5   5      279.64      274.69      3.72 o
  -2   5   5        5.31        5.09      0.17 o
  -1   5   5       35.64       37.59      0.96 o
   0   5   5       10.18       11.35      0.29 o
   1   5   5       54.37       49.86      1.25 o
   2   5   5       84.33       85.04      2.04 o
   3   5   5        6.28        6.07      0.21 o
   4   5   5       27.45       28.24      0.69 o
   5   5   5        1.38        1.48      0.12 o
  -5   6   5       17.53       20.03      0.48 o
  -4   6   5      208.33      202.33      3.27 o
  -3   6   5       54.91       48.55      1.25 o
  -2   6   5        5.85        5.54      0.19 o
  -1   6   5       63.02       60.67      1.56 o
   0   6   5       15.85       14.29      0.33 o
   1   6   5       19.02       18.76      0.50 o
   2   6   5       21.98       20.96      0.50 o
   3   6   5       14.41       16.41      0.41 o
   4   6   5       14.20       15.17      0.41 o
   5   6   5       10.38       10.97      0.29 o
  -5   7   5        5.05        4.30      0.12 o
  -4   7   5        2.67        2.55      0.14 o
  -3   7   5      102.20       97.80      2.31 o
  -2   7   5       30.25       28.77      0.77 o
  -1   7   5        2.63        1.98      0.14 o
   0   7   5       76.84       66.32      1.63 o
   1   7   5       29.04       29.94      0.74 o
   2   7   5       68.65       70.19      1.75 o
   3   7   5       17.81       19.81      0.50 o
   4   7   5       20.81       18.79      0.50 o
  -4   8   5        2.31        2.20      0.12 o
  -3   8   5       11.06       12.02      0.29 o
  -2   8   5       24.59       22.23      0.57 o
  -1   8   5      154.25      140.28      2.75 o
   0   8   5       37.96       40.58      1.00 o
   1   8   5       87.29       94.93      2.23 o
   2   8   5       56.91       56.78      1.37 o
   3   8   5        9.66        9.91      0.24 o
  -3   9   5       11.65       10.73      0.29 o
  -2   9   5       27.47       26.26      0.65 o
  -1   9   5        8.06        7.67      0.19 o
   0   9   5       14.60       15.27      0.38 o
   1   9   5       10.68       11.80      0.29 o
   2   9   5        8.39        8.84      0.19 o
  -2  10   5       15.18       16.68      0.45 o
  -1  10   5        7.77        7.79      0.21 o
   0  10   5        5.72        5.97      0.14 o
   1  10   5        4.18        4.51      0.12 o
  -1 -10   6       22.98       23.27      0.57 o
   0 -10   6        6.68        6.88      0.17 o
   1 -10   6        0.39        0.64      0.07 o
  -3  -9   6        3.72        3.44      0.12 o
  -2  -9   6        3.61        3.01      0.14 o
  -1  -9   6        3.05        3.06      0.14 o
   0  -9   6       16.33       16.87      0.38 o
   1  -9   6       12.74       13.88      0.36 o
   2  -9   6       26.42       26.07      0.69 o
  -4  -8   6       11.76       11.40      0.26 o
  -3  -8   6        3.56        3.80      0.17 o
  -2  -8   6        7.63        7.21      0.21 o
  -1  -8   6       99.74       95.49      2.28 o
   0  -8   6      115.45      117.68      2.50 o
   1  -8   6       23.23       26.49      0.62 o
   2  -8   6       19.80       20.56      0.53 o
   3  -8   6        4.06        3.77      0.14 o
  -5  -7   6        7.13        7.60      0.19 o
  -4  -7   6        1.16        1.53      0.12 o
  -3  -7   6        9.51       10.70      0.24 o
  -2  -7   6      101.52       94.29      2.33 o
  -1  -7   6       58.59       54.65      1.41 o
   0  -7   6       10.03       11.63      0.29 o
   1  -7   6       84.52       80.17      1.99 o
   2  -7   6       15.56       16.06      0.41 o
   3  -7   6       32.20       31.29      0.84 o
   4  -7   6        0.16        0.00      0.10 o
  -5  -6   6        0.23        0.31      0.33 o
  -4  -6   6       90.81       89.46      2.16 o
  -3  -6   6        3.90        4.87      0.19 o
  -2  -6   6        0.65        0.64      0.12 o
  -1  -6   6       51.46       53.14      1.37 o
   0  -6   6       74.97       78.22      1.94 o
   1  -6   6        7.45        8.36      0.21 o
   2  -6   6       21.45       22.47      0.55 o
   3  -6   6       24.70       25.27      0.67 o
   4  -6   6       38.13       38.80      1.03 o
  -5  -5   6        4.27        5.13      0.17 o
  -4  -5   6       86.27       94.27      2.30 o
  -3  -5   6      268.07      272.16      3.76 o
  -2  -5   6      176.20      173.52      2.80 o
  -1  -5   6        5.53        5.47      0.17 o
   0  -5   6       38.20       42.55      1.08 o
   1  -5   6       95.24       87.78      1.97 o
   2  -5   6       30.85       30.73      0.77 o
   3  -5   6       81.58       83.16      2.14 o
   4  -5   6       27.82       29.46      0.79 o
   5  -5   6        0.52        0.12      0.33 o
  -6  -4   6        8.29        7.19      0.19 o
  -5  -4   6        5.62        4.47      0.19 o
  -4  -4   6        3.46        4.03      0.19 o
  -3  -4   6       59.29       62.40      1.53 o
  -2  -4   6       13.18       10.85      0.29 o
  -1  -4   6       18.98       17.00      0.43 o
   0  -4   6       84.31       84.25      1.66 o
   1  -4   6       94.78      105.15      1.97 o
   2  -4   6      315.18      322.75      3.78 o
   3  -4   6       49.22       49.32      1.25 o
   4  -4   6       43.35       44.35      1.08 o
   5  -4   6        6.47        6.83      0.19 o
  -6  -3   6       11.08       12.04      0.29 o
  -5  -3   6        3.10        3.77      0.17 o
  -4  -3   6      168.82      171.39      2.99 o
  -3  -3   6       50.37       52.82      1.29 o
  -2  -3   6      110.55      117.26      1.93 o
  -1  -3   6       92.14      107.18      1.68 o
   0  -3   6      178.91      190.21      2.23 o
   1  -3   6      163.32      161.48      2.20 o
   2  -3   6       23.18       20.13      0.48 o
   3  -3   6       81.90       77.03      1.85 o
   4  -3   6        2.82        3.13      0.19 o
  -5  -2   6      137.36      135.91      2.74 o
  -4  -2   6      106.15      106.83      2.31 o
  -3  -2   6       52.62       51.99      1.32 o
  -2  -2   6      197.42      206.99      2.38 o
  -1  -2   6      124.31      130.65      1.71 o
   0  -2   6       37.23       36.34      0.86 o
   1  -2   6       44.16       47.18      1.15 o
   2  -2   6      252.17      240.65      2.87 o
   3  -2   6       63.81       75.67      1.89 o
   4  -2   6       75.58       77.95      1.97 o
  -5  -1   6      323.50      333.56      4.31 o
  -4  -1   6       58.16       56.31      1.41 o
  -3  -1   6       82.20       91.33      1.78 o
  -2  -1   6      620.05      665.60      4.10 o
  -1  -1   6       53.11       60.07      1.10 o
   0  -1   6      287.91      278.68      2.31 o
   1  -1   6      122.42      124.52      1.69 o
   2  -1   6     1115.36     1226.81      6.39 o
   3  -1   6       25.24       23.84      0.57 o
   4  -1   6       43.99       49.31      1.22 o
  -5   0   6       23.17       23.86      0.62 o
  -4   0   6      786.88      822.12      6.27 o
  -3   0   6        3.07        3.75      0.14 o
  -2   0   6     1518.12     1681.29      6.62 o
  -1   0   6     1126.25     1116.12      4.75 o
   0   0   6      733.50      717.67      3.67 o
   1   0   6        3.59        5.49      0.14 o
   2   0   6      408.84      440.97      3.69 o
   3   0   6       18.83       15.77      0.43 o
   4   0   6       20.93       22.73      0.55 o
  -5   1   6      322.02      325.94      4.26 o
  -4   1   6       58.45       60.45      1.41 o
  -3   1   6       81.93       84.00      1.71 o
  -2   1   6      619.35      659.18      4.07 o
  -1   1   6       52.79       60.47      1.10 o
   0   1   6      289.41      290.02      2.36 o
   1   1   6      123.63      129.02      1.71 o
   2   1   6     1118.47     1232.31      6.41 o
   3   1   6       25.50       23.79      0.60 o
   4   1   6       43.58       47.92      1.27 o
  -5   2   6      137.26      145.18      2.87 o
  -4   2   6      105.77      110.48      2.36 o
  -3   2   6       51.23       53.04      1.32 o
  -2   2   6      198.98      209.11      2.40 o
  -1   2   6      123.36      129.00      1.69 o
   0   2   6       36.62       33.82      0.86 o
   1   2   6       45.29       47.68      1.17 o
   2   2   6      251.90      233.62      2.84 o
   3   2   6       64.44       76.80      1.92 o
   4   2   6       75.58       76.17      1.94 o
  -5   3   6        3.18        3.39      0.17 o
  -4   3   6      169.23      167.71      2.97 o
  -3   3   6       50.85       56.39      1.37 o
  -2   3   6      110.29      113.40      1.90 o
  -1   3   6       92.23      101.92      1.66 o
   0   3   6      180.36      185.78      2.21 o
   1   3   6      161.98      160.08      2.20 o
   2   3   6       23.50       19.46      0.48 o
   3   3   6       81.86       77.58      1.87 o
   4   3   6        2.86        2.98      0.19 o
   5   3   6        8.75        8.19      0.21 o
  -6   4   6        8.21        6.83      0.17 o
  -5   4   6        5.63        4.54      0.19 o
  -4   4   6        3.45        3.84      0.19 o
  -3   4   6       59.20       61.39      1.56 o
  -2   4   6       13.61       10.92      0.29 o
  -1   4   6       18.94       17.04      0.43 o
   0   4   6       83.98       85.02      1.66 o
   1   4   6       94.02      103.20      1.95 o
   2   4   6      314.51      315.52      3.75 o
   3   4   6       49.30       49.80      1.25 o
   4   4   6       43.11       42.94      1.12 o
   5   4   6        6.49        6.78      0.17 o
  -5   5   6        4.34        4.80      0.17 o
  -4   5   6       86.19       96.57      2.30 o
  -3   5   6      266.87      270.27      3.74 o
  -2   5   6      176.42      173.11      2.80 o
  -1   5   6        5.44        5.56      0.17 o
   0   5   6       38.33       42.84      1.10 o
   1   5   6       94.31       82.11      1.92 o
   2   5   6       30.74       29.87      0.74 o
   3   5   6       82.01       87.29      2.11 o
   4   5   6       27.84       31.76      0.74 o
   5   5   6        0.50        0.48      0.10 o
  -5   6   6        0.24        0.43      0.10 o
  -4   6   6       90.97       89.13      2.14 o
  -3   6   6        3.76        4.99      0.19 o
  -2   6   6        0.72        0.79      0.14 o
  -1   6   6       51.39       53.57      1.37 o
   0   6   6       75.17       81.77      1.99 o
   1   6   6        7.61        7.95      0.21 o
   2   6   6       21.27       22.52      0.53 o
   3   6   6       24.56       23.62      0.60 o
   4   6   6       38.30       41.36      0.96 o
  -5   7   6        6.92        6.74      0.17 o
  -4   7   6        1.12        1.62      0.12 o
  -3   7   6        9.53       10.91      0.29 o
  -2   7   6      101.26      100.12      2.38 o
  -1   7   6       59.21       56.76      1.34 o
   0   7   6       10.32       12.06      0.31 o
   1   7   6       83.98       83.60      2.06 o
   2   7   6       15.45       15.89      0.43 o
   3   7   6       32.07       30.74      0.77 o
   4   7   6        0.14        0.24      0.29 o
  -4   8   6       11.88       11.30      0.31 o
  -3   8   6        3.60        3.94      0.17 o
  -2   8   6        7.73        7.07      0.21 o
  -1   8   6       99.52       97.36      2.28 o
   0   8   6      115.66      111.35      2.45 o
   1   8   6       23.42       24.07      0.67 o
   2   8   6       19.87       20.82      0.53 o
   3   8   6        3.97        3.82      0.14 o
  -3   9   6        3.59        3.44      0.12 o
  -2   9   6        3.55        2.63      0.14 o
  -1   9   6        3.25        3.06      0.14 o
   0   9   6       16.37       15.89      0.43 o
   1   9   6       12.72       13.88      0.33 o
   2   9   6       26.48       29.02      0.72 o
  -1  10   6       23.20       23.13      0.62 o
   0  10   6        6.65        6.78      0.19 o
   1  10   6        0.38        0.24      0.29 o
   0 -10   7        1.36        1.46      0.10 o
  -3  -9   7        3.82        3.56      0.12 o
  -2  -9   7        2.63        2.86      0.12 o
  -1  -9   7       17.61       17.28      0.45 o
   0  -9   7        5.40        5.23      0.17 o
   1  -9   7       36.35       36.21      0.93 o
   2  -9   7       45.89       43.67      1.13 o
  -4  -8   7       11.14       11.01      0.29 o
  -3  -8   7        1.64        2.77      0.14 o
  -2  -8   7        4.23        3.61      0.17 o
  -1  -8   7        0.40        0.38      0.43 o
   0  -8   7       80.25       77.91      1.94 o
   1  -8   7       24.66       25.01      0.60 o
   2  -8   7        6.21        6.71      0.19 o
   3  -8   7       13.69       15.10      0.38 o
  -4  -7   7        9.69        8.67      0.21 o
  -3  -7   7       15.81       13.88      0.36 o
  -2  -7   7      191.20      187.24      3.19 o
  -1  -7   7       14.26       15.77      0.38 o
   0  -7   7      123.47      122.87      2.60 o
   1  -7   7      125.96      123.35      2.62 o
   2  -7   7       17.03       17.35      0.43 o
   3  -7   7       25.36       29.44      0.69 o
   4  -7   7       14.94       14.84      0.38 o
  -5  -6   7        7.50        7.00      0.17 o
  -4  -6   7       31.09       33.99      0.91 o
  -3  -6   7      126.53      125.52      2.62 o
  -2  -6   7        2.88        3.70      0.17 o
  -1  -6   7       44.06       44.83      1.10 o
   0  -6   7       74.86       72.00      1.85 o
   1  -6   7       23.85       23.55      0.60 o
   2  -6   7       21.50       23.64      0.60 o
   3  -6   7       14.45       16.94      0.43 o
   4  -6   7        3.64        3.13      0.14 o
  -5  -5   7       13.81       14.88      0.36 o
  -4  -5   7       50.95       53.02      1.29 o
  -3  -5   7      182.78      181.50      3.11 o
  -2  -5   7      126.91      128.11      2.48 o
  -1  -5   7        3.07        2.75      0.14 o
   0  -5   7       47.43       38.29      0.96 o
   1  -5   7       65.27       65.06      1.61 o
   2  -5   7       39.69       40.06      0.98 o
   3  -5   7        6.20        7.07      0.21 o
   4  -5   7       63.46       67.51      1.68 o
  -6  -4   7        4.92        5.33      0.14 o
  -5  -4   7        3.17        3.20      0.17 o
  -4  -4   7       58.73       60.92      1.51 o
  -3  -4   7      118.53      127.15      2.53 o
  -2  -4   7       41.33       42.47      1.03 o
  -1  -4   7      257.36      261.13      3.09 o
   0  -4   7      270.40      280.51      3.19 o
   1  -4   7        0.77        1.43      0.12 o
   2  -4   7       36.68       37.35      0.96 o
   3  -4   7       23.69       24.84      0.62 o
   4  -4   7        5.49        5.44      0.19 o
   5  -4   7        1.30        1.31      0.12 o
  -6  -3   7        9.22        9.05      0.21 o
  -5  -3   7       91.89       96.95      2.26 o
  -4  -3   7       41.32       42.69      1.12 o
  -3  -3   7        4.09        5.40      0.17 o
  -2  -3   7       59.35       59.69      1.46 o
  -1  -3   7       77.30       75.00      1.51 o
   0  -3   7        3.29        2.39      0.12 o
   1  -3   7      215.54      225.23      2.79 o
   2  -3   7      111.57      122.35      2.31 o
   3  -3   7      101.41      119.40      2.52 o
   4  -3   7       33.40       36.86      0.93 o
  -6  -2   7        1.82        2.17      0.12 o
  -5  -2   7       70.14       67.32      1.73 o
  -4  -2   7      558.76      580.59      5.49 o
  -3  -2   7      500.74      503.72      4.52 o
  -2  -2   7       57.23       68.60      1.46 o
  -1  -2   7        9.32        9.65      0.24 o
   0  -2   7      530.79      534.91      3.77 o
   1  -2   7       11.27        7.43      0.19 o
   2  -2   7      329.60      318.27      3.52 o
   3  -2   7       89.45       98.38      2.26 o
   4  -2   7       56.85       63.15      1.58 o
  -5  -1   7      115.68      117.41      2.55 o
  -4  -1   7        7.06        7.62      0.21 o
  -3  -1   7       23.42       23.84      0.60 o
  -2  -1   7      221.72      243.25      2.62 o
  -1  -1   7      714.28      752.18      4.26 o
   0  -1   7       60.70       55.80      1.15 o
   1  -1   7      321.04      319.32      2.96 o
   2  -1   7       74.64       62.90      1.56 o
   3  -1   7       24.46       21.25      0.50 o
   4  -1   7       22.29       21.82      0.60 o
  -5   0   7       44.29       42.68      1.12 o
  -4   0   7        0.76        0.95      0.14 o
  -3   0   7       34.98       44.87      1.10 o
  -2   0   7      678.65      742.83      4.58 o
  -1   0   7     1190.37     1236.27      5.46 o
   0   0   7     1797.05     1825.43      6.76 o
   1   0   7      364.94      370.91      3.15 o
   2   0   7       35.88       39.30      1.01 o
   3   0   7      101.42      117.14      2.35 o
   4   0   7       13.60       13.62      0.36 o
  -5   1   7      116.26      113.54      2.52 o
  -4   1   7        6.95        7.47      0.21 o
  -3   1   7       23.55       23.53      0.60 o
  -2   1   7      221.60      248.16      2.65 o
  -1   1   7      714.99      752.86      4.26 o
   0   1   7       60.64       54.65      1.15 o
   1   1   7      322.36      316.58      2.94 o
   2   1   7       74.51       63.07      1.54 o
   3   1   7       24.53       22.00      0.57 o
   4   1   7       22.78       20.77      0.50 o
  -5   2   7       69.21       66.94      1.77 o
  -4   2   7      560.52      558.90      5.39 o
  -3   2   7      501.18      514.18      4.57 o
  -2   2   7       57.08       65.48      1.44 o
  -1   2   7        9.44       10.37      0.26 o
   0   2   7      528.83      530.05      3.74 o
   1   2   7       11.32        7.38      0.17 o
   2   2   7      328.53      319.27      3.54 o
   3   2   7       88.70       92.52      2.18 o
   4   2   7       57.32       62.91      1.58 o
  -6   3   7        9.33        8.96      0.21 o
  -5   3   7       91.60       95.13      2.23 o
  -4   3   7       42.04       45.07      1.15 o
  -3   3   7        4.24        6.23      0.19 o
  -2   3   7       59.28       61.20      1.49 o
  -1   3   7       76.99       75.83      1.51 o
   0   3   7        3.29        2.34      0.12 o
   1   3   7      216.45      223.82      2.76 o
   2   3   7      111.36      121.05      2.31 o
   3   3   7      101.32      100.39      2.33 o
   4   3   7       33.32       34.49      0.89 o
   5   3   7        2.16        2.44      0.14 o
  -6   4   7        4.89        5.09      0.14 o
  -5   4   7        3.19        3.49      0.17 o
  -4   4   7       58.92       68.33      1.70 o
  -3   4   7      118.75      126.69      2.48 o
  -2   4   7       40.91       41.22      1.03 o
  -1   4   7      256.08      262.71      3.11 o
   0   4   7      271.67      282.14      3.21 o
   1   4   7        0.72        1.65      0.12 o
   2   4   7       36.88       36.54      0.91 o
   3   4   7       23.58       24.62      0.65 o
   4   4   7        5.39        5.44      0.19 o
   5   4   7        1.27        1.38      0.12 o
  -5   5   7       14.19       15.17      0.41 o
  -4   5   7       51.10       53.98      1.27 o
  -3   5   7      183.70      184.67      3.14 o
  -2   5   7      126.24      125.39      2.45 o
  -1   5   7        2.99        3.20      0.14 o
   0   5   7       47.43       37.86      0.93 o
   1   5   7       64.86       66.40      1.61 o
   2   5   7       39.42       38.41      0.96 o
   3   5   7        6.34        5.87      0.21 o
   4   5   7       63.76       66.43      1.68 o
  -5   6   7        7.66        6.90      0.17 o
  -4   6   7       30.81       35.42      0.88 o
  -3   6   7      126.75      119.31      2.57 o
  -2   6   7        2.85        3.37      0.17 o
  -1   6   7       43.92       42.22      1.08 o
   0   6   7       74.50       70.82      1.80 o
   1   6   7       23.80       22.59      0.55 o
   2   6   7       21.57       23.61      0.55 o
   3   6   7       14.63       15.41      0.41 o
   4   6   7        3.59        3.06      0.14 o
  -4   7   7        9.51        8.79      0.19 o
  -3   7   7       15.60       14.38      0.36 o
  -2   7   7      191.71      179.23      3.12 o
  -1   7   7       14.28       15.08      0.38 o
   0   7   7      123.65      114.38      2.53 o
   1   7   7      126.50      121.14      2.57 o
   2   7   7       16.71       16.70      0.43 o
   3   7   7       25.68       27.88      0.67 o
   4   7   7       14.72       15.39      0.36 o
  -4   8   7       11.01       11.11      0.24 o
  -3   8   7        1.69        2.72      0.14 o
  -2   8   7        4.18        3.70      0.17 o
  -1   8   7        0.41       -0.45      0.45 o
   0   8   7       80.49       77.98      1.94 o
   1   8   7       24.43       23.79      0.62 o
   2   8   7        6.15        5.25      0.17 o
   3   8   7       13.66       13.91      0.36 o
  -3   9   7        3.84        3.84      0.12 o
  -2   9   7        2.58        2.89      0.12 o
  -1   9   7       17.76       17.69      0.43 o
   0   9   7        5.32        5.54      0.17 o
   1   9   7       35.84       34.73      0.89 o
   2   9   7       45.98       47.14      1.13 o
   0  10   7        1.33        1.38      0.10 o
  -2  -9   8       19.68       19.44      0.48 o
  -1  -9   8        1.66        1.48      0.12 o
   0  -9   8       12.57       14.00      0.36 o
   1  -9   8       22.76       23.39      0.60 o
  -3  -8   8        9.86       10.44      0.26 o
  -2  -8   8        3.31        2.91      0.14 o
  -1  -8   8       37.46       38.43      0.93 o
   0  -8   8       26.74       25.61      0.67 o
   1  -8   8       40.63       39.90      1.03 o
   2  -8   8       22.11       22.14      0.60 o
   3  -8   8       14.57       13.65      0.31 o
  -4  -7   8        0.70        0.64      0.10 o
  -3  -7   8       43.22       40.91      0.96 o
  -2  -7   8       10.03       11.15      0.26 o
  -1  -7   8       31.49       31.26      0.79 o
   0  -7   8       75.95       73.63      1.87 o
   1  -7   8        2.86        2.36      0.17 o
   2  -7   8       29.22       31.88      0.79 o
   3  -7   8        3.92        3.82      0.14 o
  -5  -6   8        6.57        7.81      0.17 o
  -4  -6   8        4.31        4.94      0.17 o
  -3  -6   8      105.63      107.56      2.43 o
  -2  -6   8       88.06       89.86      2.23 o
  -1  -6   8        1.97        1.62      0.14 o
   0  -6   8      106.51      103.91      2.38 o
   1  -6   8       74.31       75.40      1.89 o
   2  -6   8        2.81        2.67      0.17 o
   3  -6   8        8.01        8.74      0.21 o
   4  -6   8       36.35       35.15      0.89 o
  -5  -5   8        2.22        2.63      0.14 o
  -4  -5   8        3.44        3.37      0.17 o
  -3  -5   8      409.60      425.87      4.85 o
  -2  -5   8       79.87       85.63      2.09 o
  -1  -5   8       36.43       34.55      0.86 o
   0  -5   8       21.28       24.88      0.65 o
   1  -5   8      108.07      114.65      2.43 o
   2  -5   8       72.51       71.41      1.80 o
   3  -5   8        0.65        0.67      0.14 o
   4  -5   8       11.63       12.40      0.31 o
  -6  -4   8       26.59       28.28      0.67 o
  -5  -4   8        6.05        7.43      0.19 o
  -4  -4   8        7.73        7.88      0.21 o
  -3  -4   8      159.05      172.86      2.99 o
  -2  -4   8       62.33       61.05      1.53 o
  -1  -4   8       63.46       61.30      1.49 o
   0  -4   8        4.41        3.87      0.14 o
   1  -4   8       99.62      100.94      2.14 o
   2  -4   8        2.49        2.51      0.17 o
   3  -4   8      129.77      138.06      2.79 o
   4  -4   8        5.24        4.82      0.19 o
   5  -4   8       14.70       15.75      0.41 o
  -6  -3   8       16.17       15.82      0.38 o
  -5  -3   8        5.53        4.58      0.19 o
  -4  -3   8       22.15       22.66      0.62 o
  -3  -3   8      257.06      251.38      3.45 o
  -2  -3   8       79.11       78.01      1.75 o
  -1  -3   8       76.64       84.06      1.73 o
   0  -3   8      179.99      193.15      2.59 o
   1  -3   8       72.24       71.90      1.70 o
   2  -3   8        0.12        0.12      0.12 o
   3  -3   8       39.18       40.53      1.00 o
   4  -3   8       51.39       53.12      1.32 o
   5  -3   8        0.20        0.33      0.10 o
  -6  -2   8        6.42        6.02      0.17 o
  -5  -2   8       92.93       91.27      2.23 o
  -4  -2   8      246.96      251.66      3.66 o
  -3  -2   8      187.33      195.93      2.92 o
  -2  -2   8       46.53       44.69      1.15 o
  -1  -2   8      117.58      113.94      1.88 o
   0  -2   8        1.39        1.86      0.10 o
   1  -2   8       93.98       97.48      1.85 o
   2  -2   8       64.87       60.56      1.58 o
   3  -2   8      125.13      128.50      2.62 o
   4  -2   8       16.83       17.63      0.41 o
  -6  -1   8        6.79        6.07      0.17 o
  -5  -1   8       23.66       23.50      0.62 o
  -4  -1   8      106.44      109.39      2.40 o
  -3  -1   8       66.95       69.78      1.73 o
  -2  -1   8       29.56       26.79      0.69 o
  -1  -1   8      508.92      534.38      3.88 o
   0  -1   8       29.22       27.85      0.69 o
   1  -1   8      170.97      166.50      2.32 o
   2  -1   8        7.75        6.93      0.19 o
   3  -1   8      117.85      125.32      2.57 o
   4  -1   8        3.34        4.03      0.19 o
  -6   0   8        5.83        5.09      0.17 o
  -5   0   8       16.31       16.77      0.41 o
  -4   0   8      107.48      115.92      2.43 o
  -3   0   8      290.80      310.09      3.53 o
  -2   0   8       17.14       20.17      0.48 o
  -1   0   8      215.67      216.65      2.41 o
   0   0   8      528.20      516.31      3.76 o
   1   0   8      526.53      503.17      4.02 o
   2   0   8       11.24        8.58      0.21 o
   3   0   8        0.15        0.21      0.48 o
   4   0   8        5.01        5.18      0.19 o
  -6   1   8        7.07        6.26      0.17 o
  -5   1   8       23.54       24.96      0.62 o
  -4   1   8      106.39      119.05      2.50 o
  -3   1   8       67.61       73.12      1.75 o
  -2   1   8       28.59       25.88      0.67 o
  -1   1   8      508.59      527.58      3.88 o
   0   1   8       29.43       25.46      0.67 o
   1   1   8      171.51      167.53      2.32 o
   2   1   8        7.94        7.24      0.19 o
   3   1   8      117.49      121.49      2.55 o
   4   1   8        3.32        3.72      0.19 o
  -6   2   8        6.59        6.42      0.17 o
  -5   2   8       93.51       91.92      2.23 o
  -4   2   8      245.88      245.24      3.61 o
  -3   2   8      188.83      194.14      2.90 o
  -2   2   8       46.33       44.60      1.10 o
  -1   2   8      117.99      116.55      1.88 o
   0   2   8        1.26        1.55      0.10 o
   1   2   8       92.81       89.28      1.78 o
   2   2   8       63.98       60.44      1.53 o
   3   2   8      125.44      118.81      2.53 o
   4   2   8       16.95       17.95      0.43 o
   5   2   8       18.77       19.89      0.50 o
  -6   3   8       16.19       16.25      0.38 o
  -5   3   8        5.42        4.73      0.19 o
  -4   3   8       22.15       22.87      0.57 o
  -3   3   8      254.25      244.37      3.40 o
  -2   3   8       79.69       79.52      1.78 o
  -1   3   8       75.79       76.74      1.66 o
   0   3   8      178.96      191.05      2.59 o
   1   3   8       73.00       68.40      1.66 o
   2   3   8        0.12        0.41      0.45 o
   3   3   8       39.25       38.50      0.98 o
   4   3   8       51.44       52.76      1.32 o
   5   3   8        0.20       -0.14      0.33 o
  -6   4   8       26.71       26.37      0.67 o
  -5   4   8        6.31        7.43      0.21 o
  -4   4   8        7.49        7.07      0.21 o
  -3   4   8      159.11      169.97      2.97 o
  -2   4   8       62.57       61.84      1.58 o
  -1   4   8       64.56       62.75      1.56 o
   0   4   8        4.72        4.15      0.17 o
   1   4   8      100.68       95.98      2.09 o
   2   4   8        2.45        2.65      0.17 o
   3   4   8      129.74      134.40      2.77 o
   4   4   8        5.23        4.75      0.17 o
   5   4   8       14.54       14.51      0.41 o
  -5   5   8        2.28        2.63      0.14 o
  -4   5   8        3.35        3.37      0.17 o
  -3   5   8      410.31      409.41      4.75 o
  -2   5   8       79.60       82.80      2.06 o
  -1   5   8       36.53       33.45      0.84 o
   0   5   8       21.98       24.62      0.65 o
   1   5   8      107.87      106.48      2.36 o
   2   5   8       72.42       71.07      1.75 o
   3   5   8        0.60        0.50      0.12 o
   4   5   8       11.70       12.40      0.26 o
  -5   6   8        6.63        7.79      0.19 o
  -4   6   8        4.15        4.42      0.17 o
  -3   6   8      106.35      106.98      2.43 o
  -2   6   8       88.46       91.21      2.26 o
  -1   6   8        1.95        1.84      0.14 o
   0   6   8      106.11       99.24      2.33 o
   1   6   8       74.58       76.89      1.94 o
   2   6   8        2.83        2.89      0.17 o
   3   6   8        8.20        8.69      0.21 o
   4   6   8       36.23       34.69      0.86 o
  -4   7   8        0.73        0.93      0.12 o
  -3   7   8       43.31       39.71      0.98 o
  -2   7   8        9.69       10.68      0.29 o
  -1   7   8       31.54       31.00      0.77 o
   0   7   8       76.80       74.52      1.87 o
   1   7   8        2.89        2.53      0.17 o
   2   7   8       29.26       31.11      0.79 o
   3   7   8        3.92        3.94      0.14 o
  -3   8   8        9.79       10.22      0.26 o
  -2   8   8        3.21        2.86      0.14 o
  -1   8   8       37.03       37.11      0.91 o
   0   8   8       26.52       26.11      0.69 o
   1   8   8       40.73       37.82      0.96 o
   2   8   8       21.94       23.84      0.57 o
   3   8   8       14.68       12.88      0.33 o
  -2   9   8       19.86       18.98      0.48 o
  -1   9   8        1.61        1.36      0.12 o
   0   9   8       12.38       12.16      0.31 o
   1   9   8       22.69       22.05      0.55 o
  -2  -9   9        8.88        8.17      0.17 o
  -1  -9   9        1.35        1.58      0.12 o
   0  -9   9        2.50        2.75      0.12 o
   1  -9   9        0.20        0.33      0.07 o
  -3  -8   9        4.70        3.70      0.14 o
  -2  -8   9       44.26       41.33      1.03 o
  -1  -8   9       59.15       59.17      1.53 o
   0  -8   9        5.24        5.11      0.17 o
   1  -8   9        1.15        0.74      0.12 o
   2  -8   9       16.87       16.33      0.41 o
  -4  -7   9       20.42       19.89      0.53 o
  -3  -7   9       34.88       34.65      0.91 o
  -2  -7   9       18.47       15.61      0.41 o
  -1  -7   9       56.79       54.04      1.37 o
   0  -7   9       37.13       34.29      0.91 o
   1  -7   9      123.42      115.40      2.48 o
   2  -7   9       30.90       29.40      0.72 o
   3  -7   9        6.88        6.57      0.17 o
  -5  -6   9       21.63       23.89      0.60 o
  -4  -6   9        8.31        9.10      0.21 o
  -3  -6   9       57.49       59.13      1.46 o
  -2  -6   9       74.59       73.91      1.89 o
  -1  -6   9       10.21        9.98      0.24 o
   0  -6   9        6.56        7.14      0.21 o
   1  -6   9       54.90       59.52      1.49 o
   2  -6   9       14.16       14.38      0.33 o
   3  -6   9        8.19        8.29      0.19 o
   4  -6   9       11.28       11.92      0.31 o
  -5  -5   9        2.51        2.89      0.12 o
  -4  -5   9        9.29        9.34      0.26 o
  -3  -5   9       63.16       60.73      1.53 o
  -2  -5   9      193.74      196.25      3.24 o
  -1  -5   9       12.48       11.51      0.26 o
   0  -5   9       29.62       30.13      0.77 o
   1  -5   9       12.76       12.40      0.29 o
   2  -5   9       24.78       24.48      0.67 o
   3  -5   9        4.42        4.85      0.19 o
   4  -5   9        4.59        4.82      0.14 o
  -5  -4   9       14.69       14.96      0.38 o
  -4  -4   9       36.98       36.34      0.91 o
  -3  -4   9      160.86      167.58      2.99 o
  -2  -4   9      461.84      459.94      4.74 o
  -1  -4   9       73.93       76.26      1.87 o
   0  -4   9      152.79      148.51      2.63 o
   1  -4   9      138.16      142.45      2.67 o
   2  -4   9       38.26       37.80      0.93 o
   3  -4   9       11.71       12.71      0.31 o
   4  -4   9        8.61        8.48      0.19 o
  -6  -3   9       28.28       27.76      0.69 o
  -5  -3   9        9.44        8.81      0.24 o
  -4  -3   9      178.51      186.49      3.21 o
  -3  -3   9      598.83      600.08      5.55 o
  -2  -3   9       59.13       63.55      1.56 o
  -1  -3   9       55.87       54.90      1.41 o
   0  -3   9      113.59      109.59      2.09 o
   1  -3   9      113.60      114.75      2.28 o
   2  -3   9       45.72       45.56      1.15 o
   3  -3   9       32.16       32.38      0.81 o
   4  -3   9        0.34       -0.17      0.41 o
   5  -3   9        6.57        6.35      0.14 o
  -6  -2   9       18.48       16.02      0.41 o
  -5  -2   9       11.97       12.18      0.31 o
  -4  -2   9        3.09        4.54      0.19 o
  -3  -2   9       19.86       18.93      0.45 o
  -2  -2   9        3.45        3.39      0.14 o
  -1  -2   9      196.02      189.30      2.59 o
   0  -2   9       34.25       52.74      1.32 o
   1  -2   9        2.98        3.92      0.14 o
   2  -2   9       20.53       23.16      0.60 o
   3  -2   9      149.95      146.78      2.87 o
   4  -2   9       26.07       25.25      0.65 o
   5  -2   9        2.33        2.17      0.12 o
  -6  -1   9        2.18        1.91      0.12 o
  -5  -1   9        5.50        6.52      0.19 o
  -4  -1   9       27.74       25.80      0.67 o
  -3  -1   9        4.11        4.89      0.17 o
  -2  -1   9        6.62        7.21      0.17 o
  -1  -1   9        0.38        1.17      0.10 o
   0  -1   9       40.23       34.91      0.86 o
   1  -1   9       17.07       19.05      0.48 o
   2  -1   9       55.57       57.71      1.39 o
   3  -1   9       35.85       35.72      0.91 o
   4  -1   9        6.03        5.97      0.21 o
   5  -1   9        6.74        5.97      0.17 o
  -6   0   9        2.96        3.75      0.14 o
  -5   0   9       52.56       55.78      1.37 o
  -4   0   9       18.46       15.89      0.41 o
  -3   0   9       25.25       31.11      0.77 o
  -2   0   9      100.83       88.10      1.78 o
  -1   0   9      248.49      252.68      2.85 o
   0   0   9      341.18      361.56      3.43 o
   1   0   9      300.23      277.61      3.22 o
   2   0   9       62.41       64.79      1.63 o
   3   0   9        1.34        1.81      0.17 o
   4   0   9        2.30        1.74      0.14 o
   5   0   9        0.01       -0.29      0.31 o
  -6   1   9        2.14        2.29      0.12 o
  -5   1   9        5.55        6.59      0.19 o
  -4   1   9       27.46       24.46      0.62 o
  -3   1   9        3.95        4.37      0.17 o
  -2   1   9        6.44        7.07      0.17 o
  -1   1   9        0.31        0.74      0.10 o
   0   1   9       40.90       34.38      0.89 o
   1   1   9       16.96       18.52      0.48 o
   2   1   9       55.40       55.60      1.37 o
   3   1   9       35.79       34.59      0.89 o
   4   1   9        6.00        5.71      0.19 o
   5   1   9        6.81        6.09      0.17 o
  -6   2   9       18.30       17.02      0.41 o
  -5   2   9       11.89       10.68      0.26 o
  -4   2   9        2.88        3.01      0.17 o
  -3   2   9       19.99       20.05      0.48 o
  -2   2   9        3.44        3.29      0.14 o
  -1   2   9      197.70      191.12      2.62 o
   0   2   9       35.27       40.11      1.01 o
   1   2   9        2.92        3.72      0.14 o
   2   2   9       20.36       23.95      0.62 o
   3   2   9      149.25      150.59      2.89 o
   4   2   9       25.84       23.96      0.60 o
   5   2   9        2.38        2.29      0.12 o
  -6   3   9       28.43       26.85      0.69 o
  -5   3   9        9.38        8.88      0.24 o
  -4   3   9      177.67      180.56      3.14 o
  -3   3   9      601.39      599.08      5.53 o
  -2   3   9       58.54       57.23      1.51 o
  -1   3   9       55.63       55.23      1.41 o
   0   3   9      114.19      106.97      2.09 o
   1   3   9      113.51      116.41      2.28 o
   2   3   9       45.68       44.19      1.13 o
   3   3   9       31.83       32.46      0.81 o
   4   3   9        0.35        0.17      0.50 o
   5   3   9        6.53        6.23      0.14 o
  -5   4   9       14.43       15.10      0.38 o
  -4   4   9       36.68       35.27      0.91 o
  -3   4   9      160.67      173.10      3.04 o
  -2   4   9      460.85      454.88      4.72 o
  -1   4   9       73.86       72.87      1.82 o
   0   4   9      150.89      142.77      2.56 o
   1   4   9      139.02      141.43      2.65 o
   2   4   9       38.26       36.44      0.93 o
   3   4   9       11.83       12.28      0.29 o
   4   4   9        8.69        7.91      0.21 o
  -5   5   9        2.48        2.72      0.12 o
  -4   5   9        9.47        9.77      0.24 o
  -3   5   9       62.31       63.09      1.53 o
  -2   5   9      194.80      202.66      3.29 o
  -1   5   9       12.38       12.18      0.31 o
   0   5   9       29.20       29.84      0.74 o
   1   5   9       12.58       12.04      0.36 o
   2   5   9       24.58       23.86      0.60 o
   3   5   9        4.34        4.80      0.19 o
   4   5   9        4.61        4.99      0.14 o
  -5   6   9       21.52       24.20      0.62 o
  -4   6   9        8.45        9.08      0.24 o
  -3   6   9       57.44       55.77      1.44 o
  -2   6   9       74.80       77.32      1.87 o
  -1   6   9       10.34       10.08      0.26 o
   0   6   9        6.52        6.90      0.21 o
   1   6   9       55.05       60.31      1.46 o
   2   6   9       14.52       14.43      0.38 o
   3   6   9        8.25        8.00      0.21 o
   4   6   9       11.38       11.76      0.26 o
  -4   7   9       20.54       21.47      0.55 o
  -3   7   9       34.83       35.00      0.91 o
  -2   7   9       18.26       15.72      0.38 o
  -1   7   9       57.00       53.23      1.32 o
   0   7   9       37.50       35.03      0.89 o
   1   7   9      123.54      118.29      2.45 o
   2   7   9       31.21       29.85      0.72 o
   3   7   9        6.87        6.59      0.17 o
  -3   8   9        4.70        4.04      0.14 o
  -2   8   9       43.78       39.60      1.01 o
  -1   8   9       59.55       60.11      1.49 o
   0   8   9        5.21        4.70      0.17 o
   1   8   9        1.15        0.98      0.12 o
   2   8   9       16.77       16.40      0.38 o
  -2   9   9        8.89        7.93      0.19 o
  -1   9   9        1.32        1.24      0.10 o
   0   9   9        2.35        2.27      0.12 o
   1   9   9        0.22        0.00      0.26 o
  -1  -9  10       22.84       22.41      0.57 o
   0  -9  10       33.55       34.08      0.81 o
  -3  -8  10       34.13       35.24      0.89 o
  -2  -8  10        9.48        9.05      0.24 o
  -1  -8  10       40.25       41.34      1.01 o
   0  -8  10       18.52       17.62      0.45 o
   1  -8  10        9.37        8.72      0.21 o
   2  -8  10       11.35        9.73      0.26 o
  -4  -7  10        0.16       -0.17      0.26 o
  -3  -7  10       53.08       55.54      1.41 o
  -2  -7  10       54.22       56.25      1.37 o
  -1  -7  10       58.27       54.61      1.34 o
   0  -7  10       31.98       31.88      0.81 o
   1  -7  10       18.42       16.87      0.41 o
   2  -7  10       18.33       18.05      0.45 o
   3  -7  10        0.04        0.26      0.26 o
  -4  -6  10        6.89        7.14      0.17 o
  -3  -6  10       10.25       11.18      0.26 o
  -2  -6  10      144.39      143.23      2.77 o
  -1  -6  10       55.18       58.49      1.44 o
   0  -6  10        7.48        6.35      0.21 o
   1  -6  10       42.54       42.22      1.08 o
   2  -6  10       16.81       15.87      0.41 o
   3  -6  10        0.54       -0.10      0.36 o
  -5  -5  10       11.56       13.14      0.31 o
  -4  -5  10        3.69        4.51      0.17 o
  -3  -5  10       38.29       37.40      0.96 o
  -2  -5  10      476.89      490.38      5.21 o
  -1  -5  10      135.59      138.69      2.72 o
   0  -5  10        4.08        4.35      0.19 o
   1  -5  10       37.43       35.05      0.91 o
   2  -5  10       17.19       18.47      0.45 o
   3  -5  10       10.27       11.20      0.26 o
   4  -5  10       10.03        9.87      0.24 o
  -5  -4  10        2.94        3.80      0.14 o
  -4  -4  10        1.76        1.81      0.14 o
  -3  -4  10       35.13       35.07      0.91 o
  -2  -4  10      185.76      181.02      3.07 o
  -1  -4  10       41.00       41.57      1.05 o
   0  -4  10       86.95       89.15      2.11 o
   1  -4  10       39.54       38.91      0.98 o
   2  -4  10       41.36       41.23      1.03 o
   3  -4  10        0.69        0.67      0.14 o
   4  -4  10        5.96        5.30      0.17 o
  -5  -3  10        1.40        1.77      0.14 o
  -4  -3  10       10.45        9.70      0.24 o
  -3  -3  10       80.52       81.21      2.02 o
  -2  -3  10      146.59      137.14      2.58 o
  -1  -3  10       38.71       40.13      0.98 o
   0  -3  10       33.60       32.89      0.86 o
   1  -3  10       46.15       43.96      1.13 o
   2  -3  10       71.78       73.71      1.82 o
   3  -3  10       10.99       11.06      0.33 o
   4  -3  10        1.86        2.22      0.14 o
  -6  -2  10       13.94       13.72      0.36 o
  -5  -2  10        8.57        6.66      0.19 o
  -4  -2  10      326.09      310.38      4.12 o
  -3  -2  10      107.59      104.60      2.31 o
  -2  -2  10        4.70        5.90      0.19 o
  -1  -2  10        1.98        1.98      0.12 o
   0  -2  10       12.78       11.42      0.31 o
   1  -2  10        6.08        4.73      0.17 o
   2  -2  10       26.38       23.22      0.57 o
   3  -2  10       13.09       12.42      0.31 o
   4  -2  10       24.95       24.10      0.60 o
  -6  -1  10        5.01        5.42      0.14 o
  -5  -1  10        6.17        6.47      0.19 o
  -4  -1  10        0.98        1.24      0.14 o
  -3  -1  10      144.10      140.46      2.63 o
  -2  -1  10       26.93       23.12      0.60 o
  -1  -1  10       83.40       77.79      1.75 o
   0  -1  10       51.97       52.97      1.34 o
   1  -1  10       20.40       20.48      0.50 o
   2  -1  10       19.78       23.09      0.57 o
   3  -1  10       12.06       12.97      0.31 o
   4  -1  10       10.54        9.36      0.26 o
   5  -1  10        1.36        1.31      0.10 o
  -6   0  10        5.68        6.50      0.17 o
  -5   0  10        2.62        2.20      0.14 o
  -4   0  10       18.54       22.20      0.57 o
  -3   0  10       47.31       39.91      1.03 o
  -2   0  10      160.39      150.18      2.49 o
  -1   0  10      546.34      558.19      4.61 o
   0   0  10      170.99      158.77      2.46 o
   1   0  10        2.62        3.56      0.14 o
   2   0  10        4.89        4.92      0.19 o
   3   0  10        1.12        0.72      0.14 o
   4   0  10        0.76        0.93      0.14 o
   5   0  10        0.56        0.79      0.10 o
  -6   1  10        4.98        5.44      0.14 o
  -5   1  10        6.38        6.73      0.19 o
  -4   1  10        0.97        0.93      0.14 o
  -3   1  10      143.20      143.73      2.67 o
  -2   1  10       26.69       23.46      0.60 o
  -1   1  10       84.53       79.79      1.75 o
   0   1  10       52.59       50.14      1.32 o
   1   1  10       20.00       20.15      0.48 o
   2   1  10       20.17       23.33      0.55 o
   3   1  10       12.04       12.76      0.29 o
   4   1  10       10.41        9.08      0.24 o
   5   1  10        1.36        1.27      0.10 o
  -6   2  10       14.02       14.29      0.36 o
  -5   2  10        8.45        6.62      0.19 o
  -4   2  10      325.29      310.63      4.12 o
  -3   2  10      107.37      102.63      2.28 o
  -2   2  10        4.72        6.09      0.19 o
  -1   2  10        1.82        1.69      0.12 o
   0   2  10       12.95       11.54      0.29 o
   1   2  10        6.22        4.39      0.17 o
   2   2  10       25.89       22.31      0.50 o
   3   2  10       13.01       13.00      0.29 o
   4   2  10       25.05       23.77      0.60 o
  -5   3  10        1.39        1.60      0.12 o
  -4   3  10       10.43        9.43      0.26 o
  -3   3  10       80.57       79.89      1.99 o
  -2   3  10      144.43      135.34      2.58 o
  -1   3  10       38.89       38.75      1.01 o
   0   3  10       33.12       30.50      0.81 o
   1   3  10       46.10       40.84      1.05 o
   2   3  10       71.81       75.55      1.80 o
   3   3  10       10.74       11.35      0.26 o
   4   3  10        1.86        2.08      0.14 o
  -5   4  10        3.00        3.84      0.14 o
  -4   4  10        1.76        1.81      0.14 o
  -3   4  10       35.07       36.94      0.89 o
  -2   4  10      185.55      182.18      3.07 o
  -1   4  10       40.78       40.88      1.03 o
   0   4  10       87.42       87.69      2.11 o
   1   4  10       39.20       40.25      1.03 o
   2   4  10       41.94       41.69      1.01 o
   3   4  10        0.70        0.33      0.12 o
   4   4  10        5.95        5.01      0.14 o
  -5   5  10       11.61       13.43      0.31 o
  -4   5  10        3.64        4.42      0.17 o
  -3   5  10       38.59       38.28      0.98 o
  -2   5  10      478.10      486.87      5.16 o
  -1   5  10      135.08      139.36      2.74 o
   0   5  10        4.02        4.18      0.19 o
   1   5  10       37.89       33.90      0.81 o
   2   5  10       17.01       18.52      0.45 o
   3   5  10       10.45       11.70      0.29 o
   4   5  10       10.06       10.18      0.26 o
  -4   6  10        6.94        7.36      0.19 o
  -3   6  10       10.13       11.11      0.29 o
  -2   6  10      144.17      140.82      2.77 o
  -1   6  10       54.85       56.67      1.44 o
   0   6  10        7.59        6.95      0.21 o
   1   6  10       42.16       40.74      1.08 o
   2   6  10       16.71       14.72      0.41 o
   3   6  10        0.52        0.26      0.36 o
  -4   7  10        0.16        0.38      0.07 o
  -3   7  10       52.64       53.38      1.34 o
  -2   7  10       54.36       53.49      1.37 o
  -1   7  10       57.90       57.67      1.46 o
   0   7  10       31.68       30.64      0.77 o
   1   7  10       18.45       17.40      0.43 o
   2   7  10       18.42       17.30      0.48 o
   3   7  10        0.05       -0.02      0.29 o
  -3   8  10       34.34       33.69      0.84 o
  -2   8  10        9.36        9.03      0.24 o
  -1   8  10       40.61       39.60      1.03 o
   0   8  10       18.05       17.30      0.45 o
   1   8  10        9.53        8.98      0.24 o
   2   8  10       11.17        9.53      0.24 o
  -1   9  10       23.01       21.96      0.55 o
   0   9  10       34.08       33.12      0.86 o
  -2  -8  11       13.91       13.24      0.36 o
  -1  -8  11       54.79       55.78      1.37 o
   0  -8  11       12.93       13.64      0.33 o
   1  -8  11        5.93        6.59      0.19 o
  -3  -7  11       72.88       76.04      1.61 o
  -2  -7  11       31.36       30.36      0.77 o
  -1  -7  11        6.45        5.40      0.19 o
   0  -7  11        5.02        5.32      0.17 o
   1  -7  11       12.68       11.95      0.29 o
   2  -7  11        5.47        4.70      0.14 o
  -4  -6  11       21.69       23.65      0.62 o
  -3  -6  11       48.82       49.91      1.27 o
  -2  -6  11       24.99       22.14      0.55 o
  -1  -6  11       10.28        9.55      0.24 o
   0  -6  11       22.57       22.68      0.57 o
   1  -6  11       35.59       34.79      0.89 o
   2  -6  11       31.06       30.14      0.74 o
   3  -6  11        1.12        1.24      0.10 o
  -5  -5  11       40.39       42.79      1.03 o
  -4  -5  11        1.90        2.24      0.14 o
  -3  -5  11       52.56       53.74      1.37 o
  -2  -5  11      140.53      142.75      2.79 o
  -1  -5  11      102.78      105.75      2.43 o
   0  -5  11       53.50       58.37      1.48 o
   1  -5  11       83.79       84.47      2.06 o
   2  -5  11        0.56        0.38      0.12 o
   3  -5  11        7.22        6.57      0.17 o
  -5  -4  11        4.83        4.85      0.14 o
  -4  -4  11       80.36       82.76      1.99 o
  -3  -4  11        7.16        7.74      0.21 o
  -2  -4  11      176.83      174.57      3.09 o
  -1  -4  11      289.84      291.02      3.94 o
   0  -4  11       29.46       30.25      0.77 o
   1  -4  11        3.43        3.63      0.17 o
   2  -4  11        2.75        3.72      0.19 o
   3  -4  11        6.76        5.87      0.19 o
   4  -4  11        1.98        1.98      0.10 o
  -5  -3  11       25.38       22.22      0.57 o
  -4  -3  11       14.09       14.72      0.36 o
  -3  -3  11       82.14       87.26      2.18 o
  -2  -3  11      369.67      381.77      4.47 o
  -1  -3  11      182.59      169.71      2.90 o
   0  -3  11       33.33       33.06      0.84 o
   1  -3  11        6.33        7.59      0.21 o
   2  -3  11        6.75        7.09      0.21 o
   3  -3  11        0.28        0.50      0.12 o
   4  -3  11        2.51        2.60      0.12 o
  -5  -2  11       21.52       24.45      0.60 o
  -4  -2  11       18.32       18.69      0.45 o
  -3  -2  11      135.84      128.70      2.65 o
  -2  -2  11      297.92      280.77      3.72 o
  -1  -2  11      154.49      145.23      2.60 o
   0  -2  11      121.63      115.32      2.36 o
   1  -2  11       15.65       14.31      0.36 o
   2  -2  11       32.48       36.31      0.86 o
   3  -2  11        7.07        7.76      0.21 o
   4  -2  11        7.51        6.71      0.17 o
  -6  -1  11        8.24        7.81      0.19 o
  -5  -1  11        2.39        2.10      0.14 o
  -4  -1  11       43.56       37.22      0.93 o
  -3  -1  11       59.76       70.42      1.73 o
  -2  -1  11       57.24       58.77      1.44 o
  -1  -1  11      234.10      235.28      3.22 o
   0  -1  11      160.04      158.38      2.68 o
   1  -1  11       85.21       92.12      2.14 o
   2  -1  11       16.73       16.30      0.38 o
   3  -1  11       30.14       29.85      0.77 o
   4  -1  11       11.90       11.63      0.31 o
  -6   0  11        0.05        0.26      0.29 o
  -5   0  11        4.88        6.28      0.19 o
  -4   0  11       14.22       15.22      0.36 o
  -3   0  11       36.25       36.49      0.89 o
  -2   0  11      185.96      191.65      3.00 o
  -1   0  11       27.14       26.57      0.69 o
   0   0  11      366.63      380.34      4.11 o
   1   0  11       10.23       11.68      0.29 o
   2   0  11        0.07        0.12      0.38 o
   3   0  11        0.10       -0.43      0.50 o
   4   0  11        0.48        0.86      0.12 o
  -6   1  11        8.21        7.69      0.19 o
  -5   1  11        2.36        2.10      0.14 o
  -4   1  11       43.43       37.84      0.93 o
  -3   1  11       59.52       66.70      1.68 o
  -2   1  11       57.17       60.45      1.46 o
  -1   1  11      233.12      235.39      3.22 o
   0   1  11      158.77      159.04      2.70 o
   1   1  11       84.71       84.94      2.06 o
   2   1  11       16.93       16.75      0.45 o
   3   1  11       30.35       31.31      0.79 o
   4   1  11       11.91       11.63      0.29 o
  -5   2  11       21.59       22.28      0.57 o
  -4   2  11       18.59       16.75      0.43 o
  -3   2  11      135.05      134.91      2.70 o
  -2   2  11      297.45      279.84      3.72 o
  -1   2  11      155.37      135.35      2.51 o
   0   2  11      121.08      116.35      2.36 o
   1   2  11       15.65       14.91      0.38 o
   2   2  11       32.66       34.39      0.86 o
   3   2  11        6.99        7.78      0.21 o
   4   2  11        7.43        6.62      0.19 o
  -5   3  11       25.89       23.39      0.57 o
  -4   3  11       13.93       14.84      0.33 o
  -3   3  11       81.97       87.96      2.18 o
  -2   3  11      370.63      368.87      4.37 o
  -1   3  11      181.34      179.52      2.99 o
   0   3  11       33.42       31.67      0.77 o
   1   3  11        6.49        7.33      0.21 o
   2   3  11        6.90        7.09      0.21 o
   3   3  11        0.29       -0.45      0.45 o
   4   3  11        2.43        2.20      0.12 o
  -5   4  11        4.81        4.73      0.14 o
  -4   4  11       80.74       81.73      1.99 o
  -3   4  11        7.24        7.57      0.21 o
  -2   4  11      178.03      170.75      3.07 o
  -1   4  11      288.98      278.95      3.84 o
   0   4  11       29.59       29.13      0.72 o
   1   4  11        3.41        3.61      0.17 o
   2   4  11        2.79        3.72      0.19 o
   3   4  11        6.81        5.71      0.19 o
   4   4  11        1.98        1.98      0.10 o
  -5   5  11       40.22       44.35      1.08 o
  -4   5  11        1.85        2.53      0.14 o
  -3   5  11       52.47       52.91      1.34 o
  -2   5  11      139.66      136.58      2.75 o
  -1   5  11      103.00      106.24      2.40 o
   0   5  11       53.47       57.53      1.41 o
   1   5  11       82.83       78.22      1.97 o
   2   5  11        0.54        0.19      0.41 o
   3   5  11        7.11        6.28      0.17 o
  -4   6  11       21.77       24.27      0.60 o
  -3   6  11       48.43       50.00      1.29 o
  -2   6  11       25.29       23.24      0.53 o
  -1   6  11       10.05        9.70      0.24 o
   0   6  11       22.65       21.44      0.55 o
   1   6  11       36.00       33.11      0.84 o
   2   6  11       30.73       28.49      0.74 o
   3   6  11        1.07        1.67      0.10 o
  -3   7  11       72.79       75.01      1.61 o
  -2   7  11       31.66       29.71      0.77 o
  -1   7  11        6.60        5.56      0.19 o
   0   7  11        4.96        5.30      0.17 o
   1   7  11       12.87       11.42      0.29 o
   2   7  11        5.45        4.94      0.14 o
  -2   8  11       14.31       13.74      0.33 o
  -1   8  11       54.58       49.93      1.27 o
   0   8  11       13.23       12.26      0.33 o
   1   8  11        5.87        6.40      0.17 o
  -1  -8  12        1.76        1.34      0.10 o
   0  -8  12       41.18       39.89      0.96 o
  -3  -7  12        7.20        7.28      0.17 o
  -2  -7  12       81.31       82.16      1.71 o
  -1  -7  12        2.56        4.03      0.14 o
   0  -7  12        6.75        6.64      0.19 o
   1  -7  12       14.50       12.64      0.36 o
  -4  -6  12        8.26        8.12      0.21 o
  -3  -6  12        9.89        8.89      0.24 o
  -2  -6  12       44.65       43.50      1.10 o
  -1  -6  12      111.26      107.67      2.31 o
   0  -6  12        2.18        2.46      0.14 o
   1  -6  12        0.39       -0.31      0.43 o
   2  -6  12        1.50        1.98      0.12 o
  -4  -5  12       29.58       30.91      0.77 o
  -3  -5  12       76.84       77.37      1.90 o
  -2  -5  12       72.26       75.87      1.89 o
  -1  -5  12       56.83       56.58      1.49 o
   0  -5  12       14.09       13.74      0.33 o
   1  -5  12        7.93        7.79      0.21 o
   2  -5  12       31.62       31.62      0.77 o
   3  -5  12        0.23        0.24      0.10 o
  -5  -4  12       12.32       12.26      0.31 o
  -4  -4  12        0.68        0.29      0.41 o
  -3  -4  12       37.89       38.62      0.98 o
  -2  -4  12      325.99      329.02      4.24 o
  -1  -4  12      328.56      336.81      4.29 o
   0  -4  12       46.80       45.63      1.17 o
   1  -4  12       32.12       30.30      0.77 o
   2  -4  12       20.09       18.33      0.45 o
   3  -4  12        2.27        3.25      0.14 o
  -5  -3  12        3.01        2.44      0.12 o
  -4  -3  12       43.10       43.76      1.05 o
  -3  -3  12       42.44       43.89      1.10 o
  -2  -3  12       92.58       95.44      2.28 o
  -1  -3  12       88.50       88.45      2.21 o
   0  -3  12       23.32       26.22      0.65 o
   1  -3  12        9.03        9.94      0.26 o
   2  -3  12       30.22       28.87      0.79 o
   3  -3  12       14.64       13.09      0.33 o
   4  -3  12        5.81        5.28      0.14 o
  -5  -2  12       42.80       42.55      1.03 o
  -4  -2  12       20.06       19.67      0.50 o
  -3  -2  12      266.98      260.14      3.76 o
  -2  -2  12       32.25       34.75      0.86 o
  -1  -2  12        9.85        9.58      0.26 o
   0  -2  12       80.59       79.34      1.99 o
   1  -2  12       11.99       13.07      0.36 o
   2  -2  12        4.88        4.27      0.19 o
   3  -2  12        0.63        0.36      0.38 o
   4  -2  12       12.96       12.14      0.29 o
  -5  -1  12        5.32        5.52      0.17 o
  -4  -1  12       23.33       21.97      0.53 o
  -3  -1  12       37.21       38.42      1.00 o
  -2  -1  12      182.42      178.64      3.04 o
  -1  -1  12       67.51       64.59      1.61 o
   0  -1  12      423.49      421.17      4.63 o
   1  -1  12      135.62      141.51      2.79 o
   2  -1  12       25.34       23.33      0.57 o
   3  -1  12        7.10        8.41      0.21 o
   4  -1  12        4.88        4.20      0.14 o
  -5   0  12        6.58        7.93      0.19 o
  -4   0  12        2.91        1.74      0.14 o
  -3   0  12       49.53       39.94      0.98 o
  -2   0  12       73.09       68.85      1.75 o
  -1   0  12      436.84      391.54      4.42 o
   0   0  12        4.21        5.16      0.19 o
   1   0  12      114.49      119.23      2.55 o
   2   0  12       20.60       21.56      0.53 o
   3   0  12        7.07        8.84      0.26 o
   4   0  12        8.60        8.81      0.24 o
  -5   1  12        5.25        5.35      0.17 o
  -4   1  12       23.25       22.28      0.55 o
  -3   1  12       37.43       39.09      0.98 o
  -2   1  12      182.63      186.61      3.09 o
  -1   1  12       66.88       63.50      1.63 o
   0   1  12      422.95      425.66      4.66 o
   1   1  12      136.17      139.85      2.74 o
   2   1  12       25.19       25.01      0.62 o
   3   1  12        6.87        8.29      0.21 o
   4   1  12        4.89        3.94      0.14 o
  -5   2  12       43.48       40.56      1.03 o
  -4   2  12       20.12       19.12      0.45 o
  -3   2  12      267.20      251.97      3.71 o
  -2   2  12       33.00       35.69      0.89 o
  -1   2  12        9.45        8.57      0.21 o
   0   2  12       80.94       76.80      1.85 o
   1   2  12       11.87       11.20      0.31 o
   2   2  12        4.90        4.13      0.19 o
   3   2  12        0.58       -0.19      0.41 o
   4   2  12       12.85       11.49      0.31 o
  -5   3  12        2.95        2.20      0.12 o
  -4   3  12       43.54       42.15      1.03 o
  -3   3  12       42.01       41.71      1.05 o
  -2   3  12       92.63       89.89      2.23 o
  -1   3  12       88.02       89.29      2.18 o
   0   3  12       23.69       25.32      0.60 o
   1   3  12        9.22        9.62      0.24 o
   2   3  12       30.70       29.54      0.74 o
   3   3  12       14.69       13.21      0.29 o
   4   3  12        5.72        5.35      0.12 o
  -5   4  12       12.27       11.71      0.29 o
  -4   4  12        0.67        0.41      0.12 o
  -3   4  12       37.68       35.82      0.93 o
  -2   4  12      325.71      320.76      4.19 o
  -1   4  12      328.51      328.47      4.24 o
   0   4  12       46.18       44.00      1.15 o
   1   4  12       32.30       28.08      0.69 o
   2   4  12       20.08       18.26      0.43 o
   3   4  12        2.23        2.79      0.14 o
  -4   5  12       29.66       30.91      0.77 o
  -3   5  12       76.04       76.75      1.90 o
  -2   5  12       72.91       74.46      1.89 o
  -1   5  12       57.36       55.32      1.41 o
   0   5  12       13.94       12.88      0.33 o
   1   5  12        8.06        7.47      0.21 o
   2   5  12       31.36       29.14      0.72 o
   3   5  12        0.24        0.17      0.10 o
  -4   6  12        8.34        7.91      0.21 o
  -3   6  12        9.98        9.67      0.24 o
  -2   6  12       44.33       43.96      1.13 o
  -1   6  12      111.59      109.36      2.31 o
   0   6  12        2.16        2.36      0.14 o
   1   6  12        0.38        0.24      0.38 o
   2   6  12        1.50        1.84      0.12 o
  -3   7  12        7.21        6.78      0.17 o
  -2   7  12       81.56       80.05      1.73 o
  -1   7  12        2.55        3.65      0.14 o
   0   7  12        6.75        6.45      0.17 o
   1   7  12       14.30       12.40      0.31 o
  -1   8  12        1.70        1.81      0.10 o
   0   8  12       41.11       38.31      0.93 o
  -2  -7  13       13.78       15.25      0.38 o
  -1  -7  13       19.54       21.18      0.48 o
   0  -7  13        7.74        7.76      0.19 o
   1  -7  13        0.77        0.69      0.07 o
  -3  -6  13        3.22        3.61      0.12 o
  -2  -6  13       22.62       21.54      0.53 o
  -1  -6  13       41.71       43.19      1.03 o
   0  -6  13       24.32       24.34      0.57 o
   1  -6  13        7.42        7.48      0.19 o
   2  -6  13       35.89       32.67      0.84 o
  -4  -5  13       12.42       13.79      0.33 o
  -3  -5  13        6.00        6.30      0.17 o
  -2  -5  13       71.10       72.14      1.85 o
  -1  -5  13       80.84       81.75      2.04 o
   0  -5  13       15.14       15.12      0.38 o
   1  -5  13       13.26       14.65      0.33 o
   2  -5  13       10.53       10.01      0.24 o
  -4  -4  13        2.42        2.67      0.12 o
  -3  -4  13       38.48       38.70      0.96 o
  -2  -4  13       27.07       28.05      0.72 o
  -1  -4  13        5.41        5.61      0.21 o
   0  -4  13       48.92       45.18      1.17 o
   1  -4  13       10.88       12.16      0.29 o
   2  -4  13        5.66        5.59      0.17 o
   3  -4  13        2.48        1.86      0.12 o
  -5  -3  13        6.11        6.57      0.17 o
  -4  -3  13       12.19       12.11      0.29 o
  -3  -3  13        5.77        5.80      0.19 o
  -2  -3  13       84.57       83.56      2.11 o
  -1  -3  13      353.83      371.97      4.51 o
   0  -3  13      269.60      267.32      3.84 o
   1  -3  13       16.19       15.48      0.38 o
   2  -3  13       13.31       13.43      0.33 o
   3  -3  13       16.28       16.04      0.38 o
  -5  -2  13        4.65        6.18      0.17 o
  -4  -2  13       44.26       41.44      0.98 o
  -3  -2  13       62.19       59.60      1.49 o
  -2  -2  13        9.56        7.76      0.21 o
  -1  -2  13      153.62      152.10      2.89 o
   0  -2  13       29.36       27.74      0.72 o
   1  -2  13      134.96      137.26      2.74 o
   2  -2  13       55.50       53.04      1.34 o
   3  -2  13       10.67        9.89      0.26 o
  -5  -1  13        1.05        0.29      0.33 o
  -4  -1  13        5.55        5.75      0.19 o
  -3  -1  13       86.76       78.55      1.99 o
  -2  -1  13      152.18      141.00      2.77 o
  -1  -1  13        1.44        1.69      0.14 o
   0  -1  13       71.56       75.34      1.94 o
   1  -1  13       19.18       17.90      0.41 o
   2  -1  13        3.60        3.44      0.17 o
   3  -1  13        6.00        5.16      0.17 o
  -5   0  13        2.18        2.34      0.12 o
  -4   0  13        0.05       -0.10      0.41 o
  -3   0  13      112.31       91.78      2.26 o
  -2   0  13        6.67        6.54      0.21 o
  -1   0  13       26.23       27.21      0.72 o
   0   0  13       43.18       42.01      1.01 o
   1   0  13      195.14      204.07      3.38 o
   2   0  13       17.22       15.77      0.41 o
   3   0  13        0.42        0.41      0.45 o
  -5   1  13        0.99        0.48      0.10 o
  -4   1  13        5.51        5.16      0.19 o
  -3   1  13       87.28       79.88      1.99 o
  -2   1  13      152.06      148.66      2.84 o
  -1   1  13        1.51        1.55      0.14 o
   0   1  13       72.57       80.21      1.92 o
   1   1  13       19.26       17.97      0.45 o
   2   1  13        3.63        3.27      0.17 o
   3   1  13        6.07        5.11      0.17 o
  -5   2  13        4.51        5.37      0.17 o
  -4   2  13       44.79       40.01      0.98 o
  -3   2  13       62.58       59.19      1.44 o
  -2   2  13        9.79       12.42      0.29 o
  -1   2  13      154.30      150.73      2.87 o
   0   2  13       29.87       29.27      0.69 o
   1   2  13      134.56      138.65      2.77 o
   2   2  13       55.52       52.89      1.32 o
   3   2  13       10.81        9.58      0.24 o
  -5   3  13        6.05        5.64      0.14 o
  -4   3  13       12.18       10.51      0.29 o
  -3   3  13        5.49        5.35      0.19 o
  -2   3  13       84.42       77.13      1.97 o
  -1   3  13      354.43      368.79      4.51 o
   0   3  13      269.42      263.34      3.81 o
   1   3  13       15.98       14.22      0.33 o
   2   3  13       13.34       12.88      0.33 o
   3   3  13       16.15       14.51      0.33 o
  -4   4  13        2.32        2.55      0.12 o
  -3   4  13       38.49       37.31      0.96 o
  -2   4  13       27.00       25.99      0.62 o
  -1   4  13        5.33        6.45      0.21 o
   0   4  13       48.60       45.90      1.22 o
   1   4  13       10.85       12.28      0.33 o
   2   4  13        5.50        5.28      0.17 o
   3   4  13        2.48        1.91      0.12 o
  -4   5  13       12.57       14.10      0.31 o
  -3   5  13        5.95        6.14      0.17 o
  -2   5  13       70.52       71.66      1.77 o
  -1   5  13       81.52       84.35      2.06 o
   0   5  13       15.14       14.34      0.38 o
   1   5  13       13.39       13.74      0.36 o
   2   5  13       10.56       10.37      0.26 o
  -3   6  13        3.23        3.32      0.12 o
  -2   6  13       22.58       22.11      0.57 o
  -1   6  13       41.66       40.62      1.03 o
   0   6  13       24.41       22.86      0.60 o
   1   6  13        7.48        7.09      0.17 o
   2   6  13       36.14       32.64      0.84 o
  -2   7  13       13.48       14.00      0.36 o
  -1   7  13       19.92       20.18      0.53 o
   0   7  13        7.81        7.69      0.21 o
   1   7  13        0.75        0.57      0.07 o
  -1  -7  14        8.80        8.27      0.22 o
  -3  -6  14       13.26       12.43      0.29 o
  -2  -6  14        7.26        7.21      0.17 o
  -1  -6  14        6.58        6.73      0.17 o
   0  -6  14        6.18        6.40      0.17 o
   1  -6  14        1.10        1.53      0.10 o
  -3  -5  14       14.76       16.23      0.36 o
  -2  -5  14       49.37       48.62      1.20 o
  -1  -5  14       20.31       21.13      0.50 o
   0  -5  14        2.86        2.91      0.14 o
   1  -5  14        5.51        5.25      0.17 o
   2  -5  14       15.39       18.29      0.41 o
  -4  -4  14        5.26        6.47      0.14 o
  -3  -4  14        1.03        1.27      0.12 o
  -2  -4  14       16.80       16.94      0.43 o
  -1  -4  14      310.72      306.02      3.87 o
   0  -4  14      117.83      118.85      2.41 o
   1  -4  14       11.37       11.35      0.29 o
   2  -4  14       29.42       29.26      0.72 o
  -4  -3  14        5.31        6.50      0.17 o
  -3  -3  14        6.53        6.59      0.19 o
  -2  -3  14       16.80       18.71      0.48 o
  -1  -3  14        5.54        5.16      0.19 o
   0  -3  14       43.47       44.38      1.05 o
   1  -3  14      102.14      109.62      2.33 o
   2  -3  14        7.57        6.83      0.19 o
   3  -3  14       16.03       16.83      0.41 o
  -5  -2  14       28.18       31.40      0.79 o
  -4  -2  14       11.94       12.30      0.29 o
  -3  -2  14        7.21        6.45      0.19 o
  -2  -2  14       44.27       41.70      1.05 o
  -1  -2  14       15.62       14.24      0.33 o
   0  -2  14        6.04        6.45      0.21 o
   1  -2  14       70.47       74.69      1.85 o
   2  -2  14        9.01        9.55      0.24 o
   3  -2  14        5.60        4.99      0.14 o
  -5  -1  14        6.40        6.90      0.19 o
  -4  -1  14       16.31       15.03      0.36 o
  -3  -1  14       51.64       49.14      1.32 o
  -2  -1  14       63.67       63.29      1.58 o
  -1  -1  14       24.47       23.71      0.62 o
   0  -1  14      116.30      107.86      2.45 o
   1  -1  14       19.59       17.85      0.45 o
   2  -1  14       36.80       36.78      0.93 o
   3  -1  14        9.48        8.89      0.21 o
  -5   0  14        4.03        4.39      0.12 o
  -4   0  14        6.01        4.85      0.17 o
  -3   0  14        5.28        6.54      0.21 o
  -2   0  14       12.97       12.95      0.33 o
  -1   0  14       14.51       14.60      0.33 o
   0   0  14        0.16        0.17      0.48 o
   1   0  14       25.12       25.80      0.67 o
   2   0  14        0.21        0.07      0.12 o
   3   0  14       19.80       20.58      0.53 o
  -5   1  14        6.44        7.28      0.19 o
  -4   1  14       16.07       14.79      0.38 o
  -3   1  14       51.89       49.86      1.22 o
  -2   1  14       63.95       59.10      1.46 o
  -1   1  14       24.38       22.85      0.57 o
   0   1  14      115.90      112.31      2.48 o
   1   1  14       19.31       17.69      0.48 o
   2   1  14       36.66       36.75      0.93 o
   3   1  14        9.48        8.84      0.21 o
  -5   2  14       28.17       32.00      0.74 o
  -4   2  14       12.39       13.07      0.36 o
  -3   2  14        7.11        6.11      0.19 o
  -2   2  14       44.60       40.81      1.05 o
  -1   2  14       15.92       14.91      0.36 o
   0   2  14        5.87        6.14      0.21 o
   1   2  14       70.12       72.53      1.87 o
   2   2  14        9.19        9.91      0.24 o
   3   2  14        5.63        5.33      0.14 o
  -4   3  14        5.06        6.59      0.19 o
  -3   3  14        6.87        6.78      0.19 o
  -2   3  14       16.74       18.83      0.45 o
  -1   3  14        5.58        4.85      0.19 o
   0   3  14       43.06       43.71      1.08 o
   1   3  14      102.54      108.07      2.33 o
   2   3  14        7.59        7.43      0.19 o
   3   3  14       16.24       17.19      0.43 o
  -4   4  14        5.43        6.50      0.17 o
  -3   4  14        0.93        1.36      0.12 o
  -2   4  14       16.60       16.75      0.38 o
  -1   4  14      310.39      302.53      3.90 o
   0   4  14      118.14      122.32      2.45 o
   1   4  14       11.33       11.16      0.26 o
   2   4  14       29.47       27.61      0.65 o
  -3   5  14       14.97       15.65      0.38 o
  -2   5  14       49.03       46.47      1.20 o
  -1   5  14       20.41       21.27      0.55 o
   0   5  14        2.78        2.96      0.14 o
   1   5  14        5.45        5.37      0.17 o
   2   5  14       15.23       17.78      0.45 o
  -3   6  14       13.32       12.14      0.33 o
  -2   6  14        7.14        7.16      0.19 o
  -1   6  14        6.66        6.64      0.17 o
   0   6  14        6.27        6.14      0.17 o
   1   6  14        1.07        1.36      0.10 o
  -1   7  14        8.76        8.31      0.22 o
  -2  -6  15        3.45        3.41      0.12 o
  -1  -6  15        7.88        7.91      0.19 o
   0  -6  15        3.51        3.56      0.12 o
  -3  -5  15       12.44       12.43      0.31 o
  -2  -5  15        4.51        5.40      0.14 o
  -1  -5  15        2.72        2.44      0.12 o
   0  -5  15       30.10       31.94      0.81 o
   1  -5  15        2.88        2.84      0.12 o
  -3  -4  15        1.01        0.98      0.10 o
  -2  -4  15        9.26        9.20      0.21 o
  -1  -4  15       58.90       65.36      1.49 o
   0  -4  15        7.63        8.43      0.24 o
   1  -4  15       54.41       51.48      1.29 o
   2  -4  15        7.64        6.31      0.17 o
  -4  -3  15       25.31       28.63      0.72 o
  -3  -3  15        0.45        0.62      0.12 o
  -2  -3  15       25.22       26.09      0.67 o
  -1  -3  15       56.98       58.56      1.41 o
   0  -3  15       71.49       72.26      1.82 o
   1  -3  15       25.49       23.63      0.57 o
   2  -3  15       16.63       18.02      0.45 o
  -4  -2  15        2.16        2.41      0.12 o
  -3  -2  15        6.29        6.54      0.19 o
  -2  -2  15        0.32        0.19      0.45 o
  -1  -2  15       24.28       21.92      0.55 o
   0  -2  15        0.85        2.41      0.14 o
   1  -2  15        7.91        9.46      0.21 o
   2  -2  15       24.74       24.32      0.62 o
  -4  -1  15       19.23       18.72      0.45 o
  -3  -1  15        9.75        8.03      0.21 o
  -2  -1  15       66.48       60.60      1.58 o
  -1  -1  15       13.13       13.09      0.33 o
   0  -1  15       13.67       16.29      0.36 o
   1  -1  15       17.39       18.11      0.45 o
   2  -1  15        7.57        6.71      0.17 o
  -4   0  15       12.24       11.13      0.29 o
  -3   0  15        0.74        0.84      0.12 o
  -2   0  15       11.66        8.36      0.21 o
  -1   0  15        4.18        3.37      0.17 o
   0   0  15       23.68       23.79      0.55 o
   1   0  15       15.19       17.73      0.45 o
   2   0  15        2.38        2.53      0.14 o
  -4   1  15       19.37       18.17      0.43 o
  -3   1  15        9.31        7.76      0.19 o
  -2   1  15       66.20       61.25      1.53 o
  -1   1  15       12.87       13.26      0.31 o
   0   1  15       13.67       15.12      0.41 o
   1   1  15       17.49       18.42      0.45 o
   2   1  15        7.63        7.02      0.17 o
  -4   2  15        2.04        2.29      0.12 o
  -3   2  15        6.40        6.40      0.19 o
  -2   2  15        0.28       -0.29      0.43 o
  -1   2  15       24.09       22.02      0.55 o
   0   2  15        0.93        1.65      0.14 o
   1   2  15        7.75        8.84      0.21 o
   2   2  15       24.50       24.49      0.57 o
  -4   3  15       25.58       29.40      0.74 o
  -3   3  15        0.36        0.55      0.10 o
  -2   3  15       24.68       23.05      0.57 o
  -1   3  15       56.71       58.03      1.39 o
   0   3  15       71.29       73.61      1.85 o
   1   3  15       25.37       23.77      0.60 o
   2   3  15       16.55       18.38      0.43 o
  -3   4  15        1.05        1.05      0.10 o
  -2   4  15        9.22        9.17      0.21 o
  -1   4  15       59.13       57.95      1.49 o
   0   4  15        7.81        8.60      0.19 o
   1   4  15       54.36       51.10      1.27 o
   2   4  15        7.61        6.50      0.17 o
  -3   5  15       12.60       12.21      0.31 o
  -2   5  15        4.49        5.16      0.14 o
  -1   5  15        2.75        2.34      0.12 o
   0   5  15       30.49       30.72      0.79 o
   1   5  15        2.90        2.89      0.12 o
  -2   6  15        3.34        3.46      0.10 o
  -1   6  15        7.84        7.60      0.21 o
   0   6  15        3.45        3.20      0.12 o
  -2  -5  16        3.42        3.65      0.12 o
  -1  -5  16       32.15       33.97      0.81 o
   0  -5  16       27.73       28.93      0.72 o
  -3  -4  16       17.66       18.62      0.48 o
  -2  -4  16       10.67       12.02      0.31 o
  -1  -4  16        8.14        9.86      0.24 o
   0  -4  16       97.23       96.12      1.76 o
   1  -4  16        9.67       10.08      0.26 o
  -3  -3  16        5.09        5.66      0.14 o
  -2  -3  16       12.09       12.06      0.29 o
  -1  -3  16       16.27       17.01      0.43 o
   0  -3  16        0.91        0.95      0.12 o
   1  -3  16        5.02        4.20      0.14 o
  -4  -2  16       19.88       19.59      0.48 o
  -3  -2  16        9.92       10.63      0.26 o
  -2  -2  16       12.73       11.95      0.31 o
  -1  -2  16        0.46        0.33      0.38 o
   0  -2  16        0.95        1.38      0.12 o
   1  -2  16        8.56        9.70      0.24 o
   2  -2  16       16.60       17.19      0.43 o
  -4  -1  16       30.56       31.31      0.79 o
  -3  -1  16        2.93        2.91      0.14 o
  -2  -1  16       11.34       11.28      0.29 o
  -1  -1  16        3.37        2.82      0.14 o
   0  -1  16       18.69       17.95      0.45 o
   1  -1  16        1.95        3.01      0.14 o
   2  -1  16       11.41       10.49      0.29 o
  -4   0  16        0.26        0.19      0.10 o
  -3   0  16        1.57        1.79      0.12 o
  -2   0  16        0.14        0.02      0.43 o
  -1   0  16        0.28        0.29      0.12 o
   0   0  16        4.16        4.20      0.17 o
   1   0  16       19.30       17.76      0.43 o
   2   0  16        2.17        2.72      0.12 o
  -4   1  16       30.64       29.18      0.77 o
  -3   1  16        2.87        2.91      0.14 o
  -2   1  16       11.47       11.71      0.31 o
  -1   1  16        3.33        2.86      0.14 o
   0   1  16       18.82       18.47      0.48 o
   1   1  16        1.91        2.51      0.14 o
   2   1  16       11.47       10.70      0.29 o
  -4   2  16       19.62       19.30      0.45 o
  -3   2  16        9.86       10.49      0.26 o
  -2   2  16       12.53       12.09      0.29 o
  -1   2  16        0.49        0.60      0.12 o
   0   2  16        0.94        1.81      0.14 o
   1   2  16        8.58        9.34      0.24 o
   2   2  16       16.46       18.65      0.48 o
  -3   3  16        5.00        5.68      0.14 o
  -2   3  16       12.27       12.02      0.31 o
  -1   3  16       16.57       17.61      0.45 o
   0   3  16        0.88        0.55      0.12 o
   1   3  16        4.89        4.23      0.14 o
  -3   4  16       17.77       18.94      0.48 o
  -2   4  16       10.39       11.73      0.31 o
  -1   4  16        8.18        9.41      0.24 o
   0   4  16       97.31       92.92      1.73 o
   1   4  16        9.59        9.77      0.24 o
  -2   5  16        3.46        3.82      0.12 o
  -1   5  16       32.04       33.42      0.81 o
   0   5  16       27.54       28.17      0.72 o
  -1  -4  17       12.72       13.41      0.31 o
  -2  -3  17        2.08        2.15      0.10 o
  -1  -3  17        1.65        1.81      0.12 o
   0  -3  17       39.34       39.23      1.01 o
  -3  -2  17        4.14        5.25      0.12 o
  -2  -2  17       25.74       29.63      0.77 o
  -1  -2  17        2.37        2.48      0.12 o
   0  -2  17        0.44        0.64      0.10 o
   1  -2  17        0.27        0.31      0.10 o
  -3  -1  17       35.16       35.86      0.89 o
  -2  -1  17        4.90        5.01      0.14 o
  -1  -1  17        1.13        1.34      0.12 o
   0  -1  17       11.43       12.81      0.33 o
   1  -1  17        4.00        3.82      0.12 o
  -3   0  17        0.05        0.26      0.29 o
  -2   0  17       17.83       15.13      0.36 o
  -1   0  17        0.68        1.65      0.12 o
   0   0  17        0.84        0.93      0.12 o
   1   0  17        7.69        6.88      0.17 o
  -3   1  17       35.85       36.20      0.89 o
  -2   1  17        4.71        4.92      0.14 o
  -1   1  17        1.14        1.53      0.12 o
   0   1  17       11.32       12.16      0.31 o
   1   1  17        4.09        3.94      0.12 o
  -3   2  17        4.04        5.25      0.14 o
  -2   2  17       25.84       28.75      0.74 o
  -1   2  17        2.35        2.46      0.12 o
   0   2  17        0.43        0.67      0.10 o
   1   2  17        0.27        0.55      0.10 o
  -2   3  17        2.16        2.01      0.10 o
  -1   3  17        1.60        1.84      0.12 o
   0   3  17       39.86       39.62      1.01 o
  -1   4  17       12.43       12.83      0.33 o
  -1  -2  18        3.61        4.04      0.12 o
  -2  -1  18        2.53        4.30      0.12 o
  -1  -1  18       13.08       14.08      0.33 o
   0  -1  18        7.03        8.22      0.19 o
  -2   0  18       58.52       67.26      1.32 o
  -1   0  18       43.31       49.79      1.20 o
   0   0  18        5.98        6.09      0.14 o
  -2   1  18        2.46        4.37      0.12 o
  -1   1  18       12.95       13.41      0.33 o
   0   1  18        7.15        7.83      0.19 o
  -1   2  18        3.54        4.06      0.12 o
 
